# Supplementary material for: Organocatalytic asymmetric chlorinative dearomatization of naphthols
Source: Chem Sci. 2015 Apr 27;6(7):4179–83. doi: 10.1039/c5sc00494b (PMC5707459; doi:10.1039/c5sc00494b)
Supplement: Supplementary file 2 [file SC-006-C5SC00494B-s002.cif]

# Electronic Supplementary Material (ESI) for Chemical Science.
# This journal is © The Royal Society of Chemistry 2015

####################################################################### 
# 
# This file contains crystal structure data downloaded from the 
# Cambridge Structural Database (CSD) hosted by the Cambridge 
# Crystallographic Data Centre (CCDC).
# 
# Full information about CCDC data access policies and citation 
# guidelines are available at http://www.ccdc.cam.ac.uk/access/V1 
# 
# Audit and citation data items may have been added by the CCDC. 
# Please retain this information to preserve the provenance of 
# this file and to allow appropriate attribution of the data. 
# 
#######################################################################

data_dm14320
_database_code_depnum_ccdc_archive 'CCDC 1048128'
_audit_update_record             
;
2015-02-07 deposited with the CCDC.
2015-04-27 downloaded from the CCDC.
;

_audit_creation_method           SHELXL-2014
_chemical_name_systematic        
; 
 ? 
;
_chemical_name_common            ?
_chemical_melting_point          ?
_chemical_formula_moiety         ?
_chemical_formula_sum            'C12 H9 Cl O3'
_chemical_formula_weight         236.64

loop_
_atom_type_symbol
_atom_type_description
_atom_type_scat_dispersion_real
_atom_type_scat_dispersion_imag
_atom_type_scat_source
C C 0.0033 0.0016 'International Tables Vol C Tables 4.2.6.8 and 6.1.1.4'
H H 0.0000 0.0000 'International Tables Vol C Tables 4.2.6.8 and 6.1.1.4'
O O 0.0106 0.0060 'International Tables Vol C Tables 4.2.6.8 and 6.1.1.4'
Cl Cl 0.1484 0.1585 'International Tables Vol C Tables 4.2.6.8 and 6.1.1.4'

_space_group_crystal_system      orthorhombic
_space_group_IT_number           19
_space_group_name_H-M_alt        'P 21 21 21'
_space_group_name_Hall           'P 2ac 2ab'

_shelx_space_group_comment       
; 
The symmetry employed for this shelxl refinement is uniquely defined 
by the following loop, which should always be used as a source of 
symmetry information in preference to the above space-group names. 
They are only intended as comments. 
;

loop_
_space_group_symop_operation_xyz
'x, y, z'
'-x+1/2, -y, z+1/2'
'-x, y+1/2, -z+1/2'
'x+1/2, -y+1/2, -z'

_cell_length_a                   9.632(2)
_cell_length_b                   9.726(2)
_cell_length_c                   11.729(3)
_cell_angle_alpha                90
_cell_angle_beta                 90
_cell_angle_gamma                90
_cell_volume                     1098.7(4)
_cell_formula_units_Z            4
_cell_measurement_temperature    133(2)
_cell_measurement_reflns_used    4191
_cell_measurement_theta_min      5.438
_cell_measurement_theta_max      55.190

_exptl_crystal_description       prismatic
_exptl_crystal_colour            colorless
_exptl_crystal_density_meas      ?
_exptl_crystal_density_method    ?
_exptl_crystal_density_diffrn    1.431
_exptl_crystal_F_000             488
_exptl_transmission_factor_min   ?
_exptl_transmission_factor_max   ?
_exptl_crystal_size_max          0.211
_exptl_crystal_size_mid          0.176
_exptl_crystal_size_min          0.123
_exptl_absorpt_coefficient_mu    0.335
_shelx_estimated_absorpt_T_min   ?
_shelx_estimated_absorpt_T_max   ?
_exptl_absorpt_correction_type   multi-scan
_exptl_absorpt_correction_T_min  0.4633
_exptl_absorpt_correction_T_max  0.7457
_exptl_absorpt_process_details   sadabs

_exptl_special_details           
; 
 ? 
;

_diffrn_ambient_temperature      133(2)
_diffrn_radiation_wavelength     0.71073
_diffrn_radiation_type           MoK\a
_diffrn_source                   ?
_diffrn_measurement_device_type  'Bruker APEX-II CCD'
_diffrn_measurement_method       '\f and \w scans'
_diffrn_detector_area_resol_mean ?
_diffrn_reflns_number            7270
_diffrn_reflns_av_unetI/netI     0.0539
_diffrn_reflns_av_R_equivalents  0.0550
_diffrn_reflns_limit_h_min       -11
_diffrn_reflns_limit_h_max       11
_diffrn_reflns_limit_k_min       -11
_diffrn_reflns_limit_k_max       11
_diffrn_reflns_limit_l_min       -11
_diffrn_reflns_limit_l_max       14
_diffrn_reflns_theta_min         2.721
_diffrn_reflns_theta_max         25.494
_diffrn_reflns_theta_full        25.242
_diffrn_measured_fraction_theta_max 0.994
_diffrn_measured_fraction_theta_full 0.994
_diffrn_reflns_Laue_measured_fraction_max 0.994
_diffrn_reflns_Laue_measured_fraction_full 0.994
_diffrn_reflns_point_group_measured_fraction_max 0.996
_diffrn_reflns_point_group_measured_fraction_full 0.996
_reflns_number_total             2040
_reflns_number_gt                1898
_reflns_threshold_expression     'I > 2\s(I)'
_reflns_Friedel_coverage         0.710
_reflns_Friedel_fraction_max     0.999
_reflns_Friedel_fraction_full    0.999

_reflns_special_details          
; 
 Reflections were merged by SHELXL according to the crystal 
 class for the calculation of statistics and refinement. 
  
 _reflns_Friedel_fraction is defined as the number of unique 
 Friedel pairs measured divided by the number that would be 
 possible theoretically, ignoring centric projections and 
 systematic absences. 
;

_computing_data_collection       'Bruker APEX2'
_computing_cell_refinement       'Bruker SAINT'
_computing_data_reduction        'Bruker SAINT'
_computing_structure_solution    'SHELXS-97 (Sheldrick, 2008)'
_computing_structure_refinement  'SHELXL-2014 (Sheldrick, 2014)'
_computing_molecular_graphics    'Bruker SHELXTL'
_computing_publication_material  'Bruker SHELXTL'

_refine_special_details          
; 
 ? 
;
_refine_ls_structure_factor_coef Fsqd
_refine_ls_matrix_type           full
_refine_ls_weighting_scheme      calc
_refine_ls_weighting_details     
'w=1/[\s^2^(Fo^2^)+(0.0421P)^2^+0.8707P] where P=(Fo^2^+2Fc^2^)/3'
_atom_sites_solution_primary     ?
_atom_sites_solution_secondary   ?
_atom_sites_solution_hydrogens   geom
_refine_ls_hydrogen_treatment    constr
_refine_ls_extinction_method     SHELXL
_refine_ls_extinction_coef       ?
_refine_ls_extinction_expression Fc^*^=kFc[1+0.001xFc^2^\l^3^/sin(2\q)]^-1/4^
_refine_ls_abs_structure_details 
; 
 Flack x determined using 751 quotients [(I+)-(I-)]/[(I+)+(I-)] 
 (Parsons, Flack and Wagner, Acta Cryst. B69 (2013) 249-259). 
;
_refine_ls_abs_structure_Flack   0.11(5)
_chemical_absolute_configuration ad
_refine_ls_number_reflns         2040
_refine_ls_number_parameters     147
_refine_ls_number_restraints     0
_refine_ls_R_factor_all          0.0471
_refine_ls_R_factor_gt           0.0437
_refine_ls_wR_factor_ref         0.1182
_refine_ls_wR_factor_gt          0.1154
_refine_ls_goodness_of_fit_ref   1.073
_refine_ls_restrained_S_all      1.073
_refine_ls_shift/su_max          0.000
_refine_ls_shift/su_mean         0.000

loop_
_atom_site_label
_atom_site_type_symbol
_atom_site_fract_x
_atom_site_fract_y
_atom_site_fract_z
_atom_site_U_iso_or_equiv
_atom_site_adp_type
_atom_site_occupancy
_atom_site_site_symmetry_order
_atom_site_calc_flag
_atom_site_refinement_flags_posn
_atom_site_refinement_flags_adp
_atom_site_refinement_flags_occupancy
_atom_site_disorder_assembly
_atom_site_disorder_group
Cl1 Cl 0.90282(13) 0.67093(11) 0.29444(11) 0.0441(4) Uani 1 1 d . . . . .
O1 O 0.6758(3) 0.6657(3) 0.4651(2) 0.0354(7) Uani 1 1 d . . . . .
O2 O 0.9713(4) 0.4130(4) 0.4098(3) 0.0476(9) Uani 1 1 d . . . . .
O3 O 0.7521(4) 0.3481(3) 0.4391(3) 0.0373(8) Uani 1 1 d . . . . .
C1 C 0.5004(5) 0.4934(4) 0.2343(3) 0.0289(9) Uani 1 1 d . . . . .
C2 C 0.3672(5) 0.4690(4) 0.1947(4) 0.0344(10) Uani 1 1 d . . . . .
H2 H 0.3545 0.4221 0.1244 0.041 Uiso 1 1 calc R U . . .
C3 C 0.2517(6) 0.5119(5) 0.2562(4) 0.0381(11) Uani 1 1 d . . . . .
H3 H 0.1610 0.4931 0.2285 0.046 Uiso 1 1 calc R U . . .
C4 C 0.2693(5) 0.5821(5) 0.3577(4) 0.0354(10) Uani 1 1 d . . . . .
H4 H 0.1906 0.6125 0.3996 0.043 Uiso 1 1 calc R U . . .
C5 C 0.4013(5) 0.6078(4) 0.3981(3) 0.0313(9) Uani 1 1 d . . . . .
H5 H 0.4128 0.6557 0.4681 0.038 Uiso 1 1 calc R U . . .
C6 C 0.5174(5) 0.5649(4) 0.3380(3) 0.0262(9) Uani 1 1 d . . . . .
C7 C 0.6564(5) 0.5955(4) 0.3817(3) 0.0268(9) Uani 1 1 d . . . . .
C8 C 0.7818(5) 0.5343(4) 0.3189(4) 0.0328(10) Uani 1 1 d . . . . .
C9 C 0.7508(5) 0.4674(4) 0.2070(4) 0.0334(10) Uani 1 1 d . . . . .
H9 H 0.8257 0.4378 0.1604 0.040 Uiso 1 1 calc R U . . .
C10 C 0.6222(5) 0.4481(4) 0.1713(4) 0.0329(10) Uani 1 1 d . . . . .
H10 H 0.6085 0.4022 0.1006 0.040 Uiso 1 1 calc R U . . .
C11 C 0.8509(5) 0.4257(5) 0.3953(4) 0.0307(9) Uani 1 1 d . . . . .
C12 C 0.7974(6) 0.2321(5) 0.5076(5) 0.0449(13) Uani 1 1 d . . . . .
H12A H 0.8509 0.2656 0.5731 0.067 Uiso 1 1 calc R U . . .
H12B H 0.8558 0.1715 0.4613 0.067 Uiso 1 1 calc R U . . .
H12C H 0.7162 0.1811 0.5348 0.067 Uiso 1 1 calc R U . . .

loop_
_atom_site_aniso_label
_atom_site_aniso_U_11
_atom_site_aniso_U_22
_atom_site_aniso_U_33
_atom_site_aniso_U_23
_atom_site_aniso_U_13
_atom_site_aniso_U_12
Cl1 0.0355(6) 0.0316(6) 0.0652(8) 0.0111(5) 0.0062(6) -0.0031(5)
O1 0.0390(17) 0.0360(16) 0.0312(15) -0.0063(14) -0.0075(13) 0.0026(15)
O2 0.032(2) 0.051(2) 0.060(2) 0.0166(18) 0.0000(17) 0.0078(16)
O3 0.0391(17) 0.0287(16) 0.0442(17) 0.0123(14) -0.0062(15) -0.0032(15)
C1 0.042(3) 0.0194(19) 0.026(2) 0.0001(16) -0.0005(19) 0.0007(18)
C2 0.043(3) 0.027(2) 0.034(2) -0.0013(18) -0.004(2) -0.0052(19)
C3 0.034(2) 0.032(2) 0.048(2) 0.006(2) -0.008(2) -0.005(2)
C4 0.035(3) 0.031(2) 0.041(2) 0.003(2) 0.004(2) 0.0015(19)
C5 0.043(3) 0.0234(19) 0.028(2) 0.0012(16) 0.004(2) 0.007(2)
C6 0.036(2) 0.0190(18) 0.0233(19) 0.0031(15) -0.0009(18) 0.0014(17)
C7 0.033(2) 0.024(2) 0.0230(19) 0.0048(16) -0.0020(17) 0.0022(17)
C8 0.040(3) 0.026(2) 0.032(2) 0.0054(18) 0.0031(19) 0.0017(18)
C9 0.041(2) 0.033(2) 0.027(2) 0.0031(18) 0.010(2) 0.007(2)
C10 0.048(3) 0.027(2) 0.0237(19) -0.0011(15) 0.0003(18) 0.002(2)
C11 0.032(2) 0.027(2) 0.033(2) -0.0013(18) -0.0032(18) 0.0058(18)
C12 0.058(3) 0.030(2) 0.047(3) 0.013(2) -0.004(3) 0.003(2)

_geom_special_details            
; 
 All esds (except the esd in the dihedral angle between two l.s. planes) 
 are estimated using the full covariance matrix.  The cell esds are taken 
 into account individually in the estimation of esds in distances, angles 
 and torsion angles; correlations between esds in cell parameters are only 
 used when they are defined by crystal symmetry.  An approximate (isotropic) 
 treatment of cell esds is used for estimating esds involving l.s. planes. 
;

loop_
_geom_bond_atom_site_label_1
_geom_bond_atom_site_label_2
_geom_bond_distance
_geom_bond_site_symmetry_2
_geom_bond_publ_flag
Cl1 C8 1.791(5) . ?
O1 C7 1.208(5) . ?
O2 C11 1.178(5) . ?
O3 C11 1.318(6) . ?
O3 C12 1.452(6) . ?
C1 C2 1.386(7) . ?
C1 C6 1.410(5) . ?
C1 C10 1.455(6) . ?
C2 C3 1.389(7) . ?
C2 H2 0.9500 . ?
C3 C4 1.384(7) . ?
C3 H3 0.9500 . ?
C4 C5 1.380(7) . ?
C4 H4 0.9500 . ?
C5 C6 1.387(6) . ?
C5 H5 0.9500 . ?
C6 C7 1.464(6) . ?
C7 C8 1.534(6) . ?
C8 C9 1.495(6) . ?
C8 C11 1.537(6) . ?
C9 C10 1.321(7) . ?
C9 H9 0.9500 . ?
C10 H10 0.9500 . ?
C12 H12A 0.9800 . ?
C12 H12B 0.9800 . ?
C12 H12C 0.9800 . ?

loop_
_geom_angle_atom_site_label_1
_geom_angle_atom_site_label_2
_geom_angle_atom_site_label_3
_geom_angle
_geom_angle_site_symmetry_1
_geom_angle_site_symmetry_3
_geom_angle_publ_flag
C11 O3 C12 116.3(4) . . ?
C2 C1 C6 118.7(4) . . ?
C2 C1 C10 121.6(4) . . ?
C6 C1 C10 119.6(4) . . ?
C1 C2 C3 121.1(4) . . ?
C1 C2 H2 119.5 . . ?
C3 C2 H2 119.5 . . ?
C4 C3 C2 119.8(5) . . ?
C4 C3 H3 120.1 . . ?
C2 C3 H3 120.1 . . ?
C5 C4 C3 119.8(4) . . ?
C5 C4 H4 120.1 . . ?
C3 C4 H4 120.1 . . ?
C4 C5 C6 121.0(4) . . ?
C4 C5 H5 119.5 . . ?
C6 C5 H5 119.5 . . ?
C5 C6 C1 119.6(4) . . ?
C5 C6 C7 119.9(4) . . ?
C1 C6 C7 120.5(4) . . ?
O1 C7 C6 122.7(4) . . ?
O1 C7 C8 119.1(4) . . ?
C6 C7 C8 118.2(4) . . ?
C9 C8 C7 115.7(4) . . ?
C9 C8 C11 107.4(3) . . ?
C7 C8 C11 109.1(3) . . ?
C9 C8 Cl1 108.2(3) . . ?
C7 C8 Cl1 107.6(3) . . ?
C11 C8 Cl1 108.8(3) . . ?
C10 C9 C8 121.9(4) . . ?
C10 C9 H9 119.1 . . ?
C8 C9 H9 119.1 . . ?
C9 C10 C1 123.5(4) . . ?
C9 C10 H10 118.3 . . ?
C1 C10 H10 118.3 . . ?
O2 C11 O3 126.4(5) . . ?
O2 C11 C8 125.6(5) . . ?
O3 C11 C8 108.0(4) . . ?
O3 C12 H12A 109.5 . . ?
O3 C12 H12B 109.5 . . ?
H12A C12 H12B 109.5 . . ?
O3 C12 H12C 109.5 . . ?
H12A C12 H12C 109.5 . . ?
H12B C12 H12C 109.5 . . ?

loop_
_geom_torsion_atom_site_label_1
_geom_torsion_atom_site_label_2
_geom_torsion_atom_site_label_3
_geom_torsion_atom_site_label_4
_geom_torsion
_geom_torsion_site_symmetry_1
_geom_torsion_site_symmetry_2
_geom_torsion_site_symmetry_3
_geom_torsion_site_symmetry_4
_geom_torsion_publ_flag
C6 C1 C2 C3 -0.9(6) . . . . ?
C10 C1 C2 C3 179.5(4) . . . . ?
C1 C2 C3 C4 1.0(6) . . . . ?
C2 C3 C4 C5 -0.7(7) . . . . ?
C3 C4 C5 C6 0.3(6) . . . . ?
C4 C5 C6 C1 -0.2(6) . . . . ?
C4 C5 C6 C7 179.0(4) . . . . ?
C2 C1 C6 C5 0.5(5) . . . . ?
C10 C1 C6 C5 -179.9(4) . . . . ?
C2 C1 C6 C7 -178.7(4) . . . . ?
C10 C1 C6 C7 0.9(6) . . . . ?
C5 C6 C7 O1 -5.3(6) . . . . ?
C1 C6 C7 O1 173.9(4) . . . . ?
C5 C6 C7 C8 174.2(4) . . . . ?
C1 C6 C7 C8 -6.6(6) . . . . ?
O1 C7 C8 C9 -170.9(4) . . . . ?
C6 C7 C8 C9 9.6(5) . . . . ?
O1 C7 C8 C11 68.0(5) . . . . ?
C6 C7 C8 C11 -111.5(4) . . . . ?
O1 C7 C8 Cl1 -49.8(5) . . . . ?
C6 C7 C8 Cl1 130.7(3) . . . . ?
C7 C8 C9 C10 -7.6(6) . . . . ?
C11 C8 C9 C10 114.5(5) . . . . ?
Cl1 C8 C9 C10 -128.3(4) . . . . ?
C8 C9 C10 C1 2.1(6) . . . . ?
C2 C1 C10 C9 -178.8(4) . . . . ?
C6 C1 C10 C9 1.6(6) . . . . ?
C12 O3 C11 O2 -3.0(7) . . . . ?
C12 O3 C11 C8 175.6(4) . . . . ?
C9 C8 C11 O2 97.7(6) . . . . ?
C7 C8 C11 O2 -136.2(5) . . . . ?
Cl1 C8 C11 O2 -19.2(6) . . . . ?
C9 C8 C11 O3 -80.9(4) . . . . ?
C7 C8 C11 O3 45.1(5) . . . . ?
Cl1 C8 C11 O3 162.2(3) . . . . ?

loop_
_geom_hbond_atom_site_label_D
_geom_hbond_atom_site_label_H
_geom_hbond_atom_site_label_A
_geom_hbond_distance_DH
_geom_hbond_distance_HA
_geom_hbond_distance_DA
_geom_hbond_angle_DHA
_geom_hbond_site_symmetry_A
C12 H12C O2 0.98 2.61 3.578(7) 168.3 4_456
C9 H9 O1 0.95 2.50 3.198(5) 130.1 2_664

_refine_diff_density_max         0.432
_refine_diff_density_min         -0.233
_refine_diff_density_rms         0.062

_shelxl_version_number           2014-3

_shelx_res_file                  
; 
TITL dm14320 in P2(1)2(1)2(1) 
CELL 0.71073   9.6318   9.7258  11.7289  90.000  90.000  90.000 
ZERR    4.00   0.0021   0.0021   0.0025   0.000   0.000   0.000 
LATT -1 
SYMM 0.5-X, -Y, 0.5+Z 
SYMM -X, 0.5+Y, 0.5-Z 
SYMM 0.5+X, 0.5-Y, -Z 
SFAC C  H  O  Cl 
UNIT 48  36  12  4 
OMIT -3 51 
L.S. 10 
ACTA 
BOND $H 
FMAP 2 
PLAN 20 
HTAB C12 O2_$2 
EQIV $2 x-1/2, -y+1/2, -z+1 
HTAB C9 O1_$1 
EQIV $1 -x+3/2, -y+1, z-1/2 
conf 
mpla c1 > c6 
mpla c1 c6 > c10 
wpdb -1 
TEMP -140 
WGHT    0.042100    0.870700 
EXTI    0.002278 
FVAR       0.30681 
MOLE 1 
CL1   4    0.902819    0.670933    0.294440    11.00000    0.03552    0.03157 = 
         0.06520    0.01109    0.00618   -0.00312 
O1    3    0.675843    0.665711    0.465070    11.00000    0.03903    0.03601 = 
         0.03123   -0.00625   -0.00752    0.00265 
O2    3    0.971258    0.412957    0.409830    11.00000    0.03208    0.05099 = 
         0.05974    0.01664   -0.00003    0.00783 
O3    3    0.752092    0.348114    0.439121    11.00000    0.03908    0.02868 = 
         0.04425    0.01228   -0.00618   -0.00317 
C1    1    0.500431    0.493423    0.234317    11.00000    0.04173    0.01941 = 
         0.02564    0.00012   -0.00051    0.00068 
C2    1    0.367154    0.468996    0.194708    11.00000    0.04266    0.02662 = 
         0.03387   -0.00126   -0.00362   -0.00521 
AFIX  43 
H2    2    0.354515    0.422142    0.124400    11.00000   -1.20000 
AFIX   0 
C3    1    0.251742    0.511915    0.256151    11.00000    0.03388    0.03242 = 
         0.04803    0.00630   -0.00847   -0.00522 
AFIX  43 
H3    2    0.161004    0.493116    0.228490    11.00000   -1.20000 
AFIX   0 
C4    1    0.269256    0.582114    0.357738    11.00000    0.03477    0.03088 = 
         0.04070    0.00263    0.00429    0.00149 
AFIX  43 
H4    2    0.190592    0.612522    0.399590    11.00000   -1.20000 
AFIX   0 
C5    1    0.401268    0.607833    0.398091    11.00000    0.04285    0.02345 = 
         0.02771    0.00119    0.00413    0.00652 
AFIX  43 
H5    2    0.412770    0.655678    0.468071    11.00000   -1.20000 
AFIX   0 
C6    1    0.517398    0.564870    0.338003    11.00000    0.03639    0.01901 = 
         0.02329    0.00312   -0.00087    0.00141 
C7    1    0.656442    0.595468    0.381670    11.00000    0.03322    0.02419 = 
         0.02296    0.00482   -0.00205    0.00217 
C8    1    0.781778    0.534345    0.318906    11.00000    0.03973    0.02627 = 
         0.03226    0.00542    0.00309    0.00166 
C9    1    0.750797    0.467357    0.207031    11.00000    0.04068    0.03253 = 
         0.02707    0.00307    0.00977    0.00671 
AFIX  43 
H9    2    0.825687    0.437817    0.160360    11.00000   -1.20000 
AFIX   0 
C10   1    0.622210    0.448091    0.171255    11.00000    0.04842    0.02672 = 
         0.02368   -0.00109    0.00026    0.00168 
AFIX  43 
H10   2    0.608524    0.402222    0.100633    11.00000   -1.20000 
AFIX   0 
C11   1    0.850873    0.425662    0.395289    11.00000    0.03163    0.02691 = 
         0.03347   -0.00135   -0.00318    0.00578 
C12   1    0.797441    0.232148    0.507636    11.00000    0.05829    0.02967 = 
         0.04675    0.01328   -0.00389    0.00300 
AFIX 137 
H12A  2    0.850881    0.265640    0.573089    11.00000   -1.50000 
H12B  2    0.855844    0.171467    0.461276    11.00000   -1.50000 
H12C  2    0.716202    0.181072    0.534783    11.00000   -1.50000 
AFIX   0 
HKLF 4 
  
REM  dm14320 in P2(1)2(1)2(1) 
REM R1 =  0.0437 for    1898 Fo > 4sig(Fo)  and  0.0471 for all    2040 data 
REM    147 parameters refined using      0 restraints 
  
END 
  
WGHT      0.0490      0.7769 
  
REM Highest difference peak  0.432,  deepest hole -0.233,  1-sigma level  0.062 
Q1    1   0.9972  0.6744  0.3016  11.00000  0.05    0.43 
Q2    1   0.7588  0.6635  0.4614  11.00000  0.05    0.26 
Q3    1   0.5710  0.4673  0.2266  11.00000  0.05    0.25 
Q4    1   0.5821  0.5854  0.3480  11.00000  0.05    0.24 
Q5    1   0.4508  0.4605  0.1912  11.00000  0.05    0.22 
Q6    1   0.3258  0.5013  0.2506  11.00000  0.05    0.20 
Q7    1   1.0496  0.4211  0.4041  11.00000  0.05    0.20 
Q8    1   0.4723  0.5651  0.3843  11.00000  0.05    0.20 
Q9    1   1.0451  0.4240  0.3013  11.00000  0.05    0.19 
Q10   1   1.0720  0.4353  0.4642  11.00000  0.05    0.19 
Q11   1   0.7978  0.6936  0.3011  11.00000  0.05    0.18 
Q12   1   0.9010  0.2329  0.5080  11.00000  0.05    0.18 
Q13   1   1.0543  0.4124  0.4978  11.00000  0.05    0.18 
Q14   1   0.9477  0.3894  0.3662  11.00000  0.05    0.18 
Q15   1   1.0568  0.1065  0.4511  11.00000  0.05    0.17 
Q16   1   0.4334  0.6646  0.1672  11.00000  0.05    0.17 
Q17   1   0.9315  0.4459  0.4577  11.00000  0.05    0.17 
Q18   1   0.5502  0.6851  0.4050  11.00000  0.05    0.17 
Q19   1   0.5847  0.5496  0.5235  11.00000  0.05    0.17 
Q20   1   0.6539  0.3301  0.4020  11.00000  0.05    0.17 
;
_shelx_res_checksum              61905

_shelx_hkl_file                  
; 
   0   1   0    0.57    0.18 
   0   2   0  836.01   64.33 
   0   3   0    0.04    0.17 
   0   4   0   50.31    4.05 
   0   5   0    0.02    0.21 
   0   6   0   45.08    3.77 
   0   7   0   -0.01    0.29 
   0   8   0   38.05    3.54 
   0  -8   0   43.17    3.38 
   0  -9   0   -0.25    0.59 
   0   9   0   -0.17    0.41 
   0  10   0    4.97    0.97 
   0 -10   0    2.83    0.91 
   0 -11   0   -0.02    0.72 
   0  11   0    0.01    0.42 
   0 -12   0   33.27    3.25 
   0  12   0   33.87    3.35 
  -1   0   0   -0.22    0.06 
  -1   0   0   -0.08    0.08 
  -1  -1   0  409.11   31.82 
  -1  -1   0  438.38   29.41 
  -1   1   0  392.81   29.42 
   1   2   0   61.72    4.87 
   1   2   0   61.17    4.81 
  -1  -2   0   65.38    4.45 
  -1   2   0   57.91    4.81 
   1   3   0  274.20   21.17 
  -1  -3   0  269.96   19.57 
  -1   3   0  278.65   21.17 
   1   4   0  241.93   18.66 
  -1  -4   0  261.52   17.27 
  -1   4   0  219.55   18.63 
   1   5   0    4.07    0.55 
  -1   5   0    3.12    0.54 
  -1  -5   0    4.86    0.65 
   1   6   0   39.66    3.32 
  -1  -6   0   36.85    3.07 
  -1   6   0   41.28    3.33 
   1   7   0    8.07    0.96 
  -1  -7   0    6.09    0.95 
  -1   7   0    8.24    0.99 
   1   8   0  102.08    8.09 
  -1  -8   0   94.08    7.48 
  -1   8   0  102.58    8.10 
   1   9   0  104.36    8.48 
  -1   9   0  107.53    8.51 
  -1  -9   0   99.51    7.87 
   1  10   0    0.37    0.47 
   1 -10   0    0.56    0.65 
  -1 -10   0    0.46    0.69 
  -1  10   0    0.54    0.50 
   1 -11   0   -0.54    0.65 
   1  11   0    0.43    0.49 
  -1 -11   0    0.57    0.77 
  -1  11   0    0.40    0.55 
   1  12   0    0.98    0.71 
   1 -12   0    2.26    1.06 
  -1  12   0    1.78    0.78 
  -1 -12   0    1.49    0.95 
  -2   0   0  379.35   26.72 
  -2   0   0  372.31   28.89 
  -2  -1   0    3.79    0.37 
  -2   1   0    4.25    0.41 
  -2  -1   0    4.00    0.49 
  -2  -2   0    0.19    0.18 
  -2  -2   0    0.02    0.23 
  -2   2   0    0.40    0.19 
  -2   2   0    0.26    0.19 
   2   3   0    9.47    0.88 
   2   3   0    8.69    0.81 
  -2   3   0   11.20    0.90 
  -2  -3   0    8.92    0.82 
  -2  -3   0    9.21    0.91 
   2   4   0   15.92    1.39 
   2   4   0   16.75    1.50 
  -2  -4   0   16.83    1.40 
  -2   4   0   18.50    1.49 
   2   5   0   74.88    6.15 
  -2  -5   0   74.74    5.68 
  -2   5   0   81.88    6.16 
   2   6   0   10.21    1.14 
  -2  -6   0   11.56    1.15 
  -2   6   0   12.45    1.18 
   2   7   0   39.26    3.35 
  -2   7   0   40.59    3.35 
  -2  -7   0   37.36    3.11 
   2   8   0    5.62    0.89 
  -2   8   0    3.94    0.83 
  -2  -8   0    4.98    0.90 
   2   9   0   -0.17    0.37 
  -2   9   0    0.11    0.45 
  -2  -9   0   -0.89    0.50 
   2  10   0    5.70    1.02 
  -2 -10   0    3.65    1.01 
  -2  10   0    6.12    1.07 
   2  11   0    0.91    0.54 
   2 -11   0    0.15    0.74 
  -2  11   0    0.63    0.53 
  -2 -11   0    0.20    0.70 
   2 -12   0    0.62    0.84 
   2  12   0    0.81    0.59 
  -2  12   0    1.21    0.68 
  -2 -12   0    2.14    0.98 
  -3   0   0   -0.09    0.10 
  -3   1   0   39.75    2.81 
  -3  -1   0   37.98    3.04 
  -3  -1   0   39.03    2.78 
  -3   1   0   35.62    3.03 
  -3  -2   0    0.27    0.16 
  -3  -2   0    0.87    0.26 
  -3   2   0    0.55    0.21 
  -3  -3   0   39.46    3.25 
  -3   3   0   41.62    3.29 
  -3   3   0   50.64    3.58 
  -3  -3   0   45.52    3.60 
   3   4   0   31.96    2.74 
  -3  -4   0   35.47    2.57 
   3   5   0    3.82    0.43 
  -3  -5   0    2.41    0.58 
  -3  -5   0    4.92    0.60 
   3   6   0   38.88    3.26 
  -3   6   0   36.35    3.21 
  -3  -6   0   35.61    3.26 
  -3  -6   0   43.21    3.04 
   3   7   0   20.88    1.97 
  -3  -7   0   20.79    2.02 
  -3   7   0   22.31    1.94 
  -3  -7   0   19.22    1.84 
   3   8   0    4.10    0.74 
  -3  -8   0    4.06    0.89 
  -3   8   0    5.00    0.79 
  -3  -8   0    2.02    0.68 
   3   9   0   11.12    1.31 
  -3  -9   0   10.68    1.40 
  -3   9   0   11.24    1.32 
  -3  -9   0   10.27    1.32 
   3  10   0    1.76    0.58 
  -3 -10   0    1.26    0.72 
  -3 -10   0    1.74    0.80 
  -3  10   0    1.57    0.65 
   3  11   0   21.60    2.23 
  -3 -11   0   19.44    2.28 
  -3 -11   0   18.63    2.08 
  -3  11   0   20.97    2.21 
   3 -12   0    3.67    1.13 
   3  12   0    2.66    0.84 
  -3 -12   0    1.00    1.01 
  -3 -12   0    2.35    0.96 
  -3  12   0    2.29    0.81 
  -4  -1   0  212.74   18.90 
  -4  -1   0  276.16   17.45 
  -4  -2   0  134.45    9.33 
  -4  -2   0  132.03   10.16 
  -4   2   0  125.53    9.36 
  -4   2   0  128.13   10.14 
  -4   3   0    7.39    0.77 
  -4  -3   0    5.81    0.88 
  -4  -3   0    8.77    0.71 
  -4  -4   0   63.01    4.75 
  -4  -4   0   54.20    4.28 
   4   5   0   83.78    6.50 
  -4  -5   0   77.75    5.93 
   4   6   0   -0.13    0.20 
  -4  -6   0    0.18    0.36 
  -4  -6   0    0.25    0.51 
  -4  -7   0    6.90    1.04 
  -4  -7   0    6.17    0.88 
  -4   8   0   26.20    2.21 
  -4  -8   0   22.91    2.27 
  -4  -8   0   20.73    2.03 
  -4  -9   0   -0.41    0.46 
  -4  -9   0    0.34    0.65 
  -4   9   0   -0.04    0.34 
  -4 -10   0    0.11    0.60 
  -4  10   0    0.45    0.45 
  -4 -10   0   -0.26    0.62 
  -4 -11   0    2.66    0.91 
  -4  11   0    3.84    0.89 
  -4 -11   0    3.23    1.01 
  -4  12   0    0.00    0.52 
  -4 -12   0    0.45    0.79 
  -5   0   0    0.04    0.16 
  -5   0   0   -0.11    0.19 
  -5  -1   0    3.39    0.51 
  -5   1   0    2.79    0.43 
  -5  -1   0    3.61    0.41 
  -5   2   0  176.20   14.65 
  -5   2   0  204.16   13.53 
  -5  -2   0  184.86   14.65 
  -5   3   0    0.52    0.30 
  -5  -3   0    0.24    0.33 
  -5  -3   0    0.03    0.19 
  -5   3   0    0.85    0.29 
  -5   4   0   13.79    1.38 
  -5  -4   0   16.03    1.25 
  -5  -4   0   14.82    1.45 
  -5  -5   0    4.10    0.81 
  -5  -5   0    6.17    0.66 
   5   6   0    6.38    0.78 
  -5  -6   0    6.54    0.97 
  -5   6   0    6.37    0.81 
  -5  -6   0    6.82    0.76 
  -5   7   0    8.23    1.02 
  -5  -7   0   10.47    1.02 
  -5  -7   0    8.41    1.18 
  -5  -8   0   17.71    1.94 
  -5   8   0   19.56    1.79 
  -5  -8   0   17.32    1.64 
  -5  -9   0    2.99    0.65 
  -5  -9   0    1.18    0.73 
  -5   9   0    1.57    0.55 
  -5 -10   0   54.76    5.01 
  -5  10   0   67.48    5.03 
  -5 -10   0   53.28    4.56 
  -5 -11   0    5.73    1.03 
  -5  11   0    7.10    1.17 
  -6   0   0   26.90    2.29 
  -6   0   0   26.44    2.05 
  -6   1   0   54.19    4.12 
  -6  -1   0   57.68    4.51 
  -6  -1   0   52.48    4.09 
  -6   1   0   59.02    4.52 
  -6  -2   0   12.45    1.28 
  -6   2   0   11.91    1.27 
  -6   2   0   15.76    1.19 
  -6  -3   0    0.27    0.37 
  -6  -3   0    1.14    0.28 
  -6   3   0    0.38    0.28 
  -6   3   0    0.48    0.34 
  -6   4   0    6.19    0.80 
  -6   4   0    4.59    0.69 
  -6  -4   0    6.44    0.64 
  -6  -4   0    5.02    0.79 
   6   5   0   11.52    1.16 
  -6   5   0    9.48    1.11 
  -6  -5   0   12.08    1.02 
  -6  -5   0    9.82    1.20 
   6   6   0   57.99    4.55 
  -6  -6   0   57.68    4.14 
  -6  -6   0   53.11    4.58 
  -6   6   0   50.09    4.51 
  -6  -7   0   -0.17    0.28 
  -6  -7   0    0.03    0.56 
  -6   7   0    0.11    0.28 
  -6  -8   0    0.24    0.60 
  -6   8   0    0.51    0.36 
  -6  -8   0    0.01    0.33 
  -6   9   0    2.12    0.58 
  -6  -9   0    1.48    0.77 
  -6  -9   0    1.88    0.57 
  -6  10   0    4.41    0.81 
  -6 -10   0    3.72    1.02 
  -6 -10   0    2.89    0.72 
  -6  11   0    3.99    0.87 
  -6 -11   0    3.52    1.06 
  -7   0   0   -0.24    0.19 
  -7   0   0   -0.02    0.31 
  -7   2   0   22.08    1.81 
  -7  -3   0   26.86    1.97 
  -7   3   0   26.16    2.05 
  -7   3   0   22.53    2.19 
  -7  -3   0   24.07    2.24 
  -7   4   0    0.24    0.31 
  -7   4   0    0.12    0.39 
  -7  -4   0    0.05    0.39 
  -7  -4   0    0.74    0.29 
  -7  -5   0   42.47    3.42 
  -7  -5   0   49.10    3.89 
  -7  -6   0    0.57    0.50 
  -7   6   0    0.90    0.38 
  -7  -6   0    0.96    0.37 
  -7  -7   0    8.22    0.93 
  -7  -7   0    9.57    1.24 
  -7  -8   0    0.18    0.53 
  -7   8   0    0.39    0.35 
  -7  -9   0   20.39    2.33 
  -7   9   0   27.74    2.34 
  -7  10   0    2.12    0.63 
  -7 -10   0    5.00    1.11 
  -8   0   0   65.24    4.85 
  -8  -1   0  119.14    8.96 
  -8   1   0  110.75    8.19 
  -8   1   0  119.97    8.96 
  -8  -1   0  101.15    8.16 
  -8   2   0   56.81    4.91 
  -8  -2   0   56.75    4.90 
  -8   2   0   62.08    4.50 
  -8  -2   0   62.55    4.44 
  -8  -3   0   71.46    6.07 
  -8   3   0   82.67    6.17 
  -8  -3   0   92.30    6.77 
  -8   3   0   88.48    6.73 
  -8   4   0    1.69    0.51 
  -8  -4   0    3.29    0.70 
  -8   4   0    5.03    0.72 
  -8   5   0    2.82    0.60 
  -8  -5   0    1.66    0.61 
  -8   6   0    4.27    0.73 
  -8  -6   0    2.40    0.68 
  -8   7   0   13.80    1.37 
  -8  -7   0    9.83    1.34 
  -8   8   0    1.33    0.46 
  -8  -8   0    0.17    0.59 
  -8   9   0    5.22    0.92 
  -8  -9   0    5.78    1.07 
  -9   0   0    0.04    0.35 
  -9  -1   0    1.71    0.55 
  -9   1   0    3.60    0.57 
  -9   1   0    2.18    0.59 
  -9   2   0   38.33    3.18 
  -9  -2   0   33.81    3.11 
  -9  -3   0    0.20    0.44 
  -9   3   0    0.11    0.32 
  -9   3   0    1.46    0.52 
  -9  -4   0    9.55    1.19 
  -9   4   0   10.40    1.16 
   9   5   0   27.34    2.50 
  -9  -5   0   26.80    2.45 
  -9   5   0   23.53    2.36 
  -9  -6   0    6.64    1.06 
  -9   6   0    6.61    0.91 
  -9  -7   0    9.38    1.27 
  -9   7   0    9.37    1.18 
  -9  -8   0   13.12    1.65 
  -9   8   0   16.84    1.65 
 -10   0   0    1.12    0.51 
 -10   1   0    1.12    0.49 
 -10  -1   0    1.05    0.54 
 -10  -2   0   18.38    1.87 
 -10   2   0   19.51    1.93 
 -10   3   0    0.44    0.39 
 -10   3   0    0.06    0.45 
 -10  -3   0    0.23    0.47 
  10   4   0   -0.38    0.51 
 -10   4   0   -0.16    0.31 
 -10  -4   0    0.20    0.47 
  10   5   0   -0.17    0.47 
 -10  -5   0    0.64    0.51 
 -10   5   0    0.68    0.43 
 -10   6   0    9.23    1.17 
 -10  -6   0    8.96    1.25 
 -10   7   0    1.71    0.56 
 -10  -7   0    0.91    0.60 
 -11   0   0    0.28    0.42 
 -11  -1   0    1.67    0.62 
 -11   1   0    1.28    0.58 
 -11   2   0    3.23    0.74 
 -11  -2   0    3.17    0.75 
 -11   3   0    0.63    0.46 
 -11  -3   0    0.84    0.51 
  11   4   0    3.83    1.01 
 -11  -4   0    5.81    0.98 
 -11   4   0    5.78    0.94 
 -11  -5   0    1.74    0.68 
 -11   5   0    1.21    0.52 
 -11  -6   0    1.59    0.71 
 -11   6   0    1.69    0.57 
 -12   0   0   18.99    1.98 
 -12  -1   0    7.22    1.08 
 -12   1   0    7.21    1.19 
 -12   2   0    0.78    0.52 
 -12  -2   0    1.19    0.60 
  12   3   0    0.27    0.75 
 -12  -3   0   -0.50    0.41 
 -12   3   0    0.13    0.45 
   0  12  -1    2.78    0.85 
   0 -12   1    2.62    1.08 
   0 -11   1    2.04    0.94 
   0  11  -1    2.59    0.77 
   0  10  -1   31.44    2.93 
   0 -10   1   28.62    2.80 
   0   9  -1    1.39    0.56 
   0  -9   1    1.66    0.69 
   0   8  -1    0.28    0.39 
   0  -8   1   -0.13    0.58 
   0   7  -1   32.21    2.72 
   0  -7   1   28.66    2.58 
   0   6  -1    6.59    0.82 
   0  -6   1    6.24    0.83 
   0  -5   1    1.68    0.46 
   0  -4   1  184.12   13.11 
   0  -4   1  181.23   14.36 
   0   4  -1  181.23   14.15 
   0   3  -1  184.31   14.26 
   0  -3   1  182.44   13.21 
   0  -3   1  185.71   14.53 
   0  -2   1  240.85   16.38 
   0   2  -1  207.79   17.68 
   0  -2   1  239.30   18.09 
   0  -1   1   23.24    1.72 
   0  -1   1   21.30    1.88 
   0   0   1   -0.18    0.06 
   0   1   1   19.31    1.56 
   0   1   1   21.48    1.73 
   0   1   1   19.61    1.69 
   0   2   1  244.30   18.12 
   0   2   1  225.60   16.38 
   0   2   1  218.33   17.71 
   0   3   1  180.03   13.96 
   0   4   1  182.51   14.19 
   0   5   1    1.19    0.34 
   0   6   1    6.59    0.84 
   0   7   1   34.71    3.05 
   0   8   1    0.42    0.44 
   0   9   1    1.38    0.59 
   0 -10  -1   29.87    2.85 
   0  10   1   32.22    3.02 
   0  11   1    2.16    0.79 
   0 -11  -1    2.46    0.92 
   0 -12  -1    2.06    1.01 
   0  12   1    2.31    0.82 
   1  12  -1    5.71    1.13 
   1 -12   1    4.09    1.21 
  -1 -12   1    3.11    1.16 
  -1  12  -1    3.76    0.99 
   1  11  -1    0.25    0.47 
   1 -11   1    0.57    0.76 
  -1  11  -1    0.46    0.55 
  -1 -11   1    0.45    0.75 
   1 -10   1    1.55    0.83 
   1  10  -1    1.31    0.59 
  -1  10  -1    2.55    0.74 
  -1 -10   1    1.39    0.79 
   1  -9   1    3.70    0.89 
   1   9  -1    2.71    0.71 
  -1   9  -1    3.39    0.80 
  -1  -9   1    4.61    0.95 
   1  -8   1   18.49    1.80 
   1   8  -1   15.78    1.72 
  -1  -8   1   16.75    1.76 
  -1   8  -1   18.78    1.82 
   1   7  -1   18.01    1.69 
   1  -7   1   16.31    1.50 
  -1   7  -1   18.56    1.73 
  -1  -7   1   15.94    1.64 
   1   6  -1   63.85    5.12 
   1  -6   1   60.96    5.06 
  -1  -6   1   64.51    4.77 
  -1   6  -1   62.92    5.12 
   1   5  -1   35.92    3.18 
   1  -5   1   41.94    3.17 
  -1  -5   1   35.94    2.97 
  -1   5  -1   40.08    3.19 
   1   4  -1  112.82    9.03 
  -1   4  -1  122.93    9.03 
  -1  -4   1  110.52    8.36 
   1   3  -1  102.16    7.84 
  -1  -3   1   95.21    7.26 
  -1   3  -1  103.94    7.84 
   1   2  -1  361.12   28.38 
  -1  -2   1  383.35   26.27 
  -1   2  -1  362.00   28.39 
   1  -1   1   38.21    2.95 
  -1   1  -1   31.20    2.86 
  -1  -1   1   37.90    2.66 
  -1  -1   1   37.74    2.86 
   1   0   1   16.96    1.15 
   1   0   1   15.77    1.32 
  -1   0  -1   15.07    1.27 
  -1   0   1   15.10    1.26 
  -1   0   1   16.72    1.19 
   1   1   1   38.88    2.99 
  -1  -1  -1   34.51    2.92 
  -1   1   1   40.75    2.72 
  -1   1   1   33.41    2.91 
   1   2   1  368.47   27.56 
   1   2   1  377.43   28.20 
  -1   2   1  350.05   25.48 
  -1   2   1  335.11   27.54 
   1   3   1   99.54    7.97 
   1   3   1  100.64    7.87 
  -1   3   1  101.96    7.28 
   1   4   1  107.52    8.85 
   1   4   1  115.40    8.78 
  -1   4   1  113.20    8.76 
   1   5   1   38.02    3.28 
  -1   5   1   41.31    3.31 
   1   6   1   65.94    5.32 
  -1   6   1   64.71    5.33 
   1   7   1   16.78    1.69 
  -1   7   1   18.06    1.75 
   1   8   1   17.15    1.77 
  -1   8   1   17.44    1.82 
  -1  -8  -1   17.56    1.77 
   1   9   1    2.83    0.74 
  -1   9   1    3.04    0.75 
  -1  -9  -1    4.23    0.93 
   1  10   1    1.26    0.62 
  -1  10   1    1.55    0.68 
  -1 -10  -1    1.24    0.70 
   1  11   1    0.58    0.54 
   1 -11  -1    0.53    0.77 
  -1  11   1    1.03    0.59 
  -1 -11  -1    0.26    0.67 
   1 -12  -1    4.09    1.17 
   1  12   1    4.90    1.12 
  -1 -12  -1    4.58    1.19 
  -1  12   1    4.96    1.12 
   2  12  -1    5.42    1.09 
   2 -12   1    3.52    1.20 
  -2 -12   1    3.35    1.11 
  -2  12  -1    3.17    0.90 
   2  11  -1    8.25    1.22 
   2 -11   1    6.58    1.40 
  -2  11  -1    9.01    1.29 
  -2 -11   1    6.06    1.27 
   2 -10   1    6.27    1.22 
   2  10  -1    4.92    0.95 
  -2  10  -1    4.55    0.95 
  -2 -10   1    5.87    1.11 
   2   9  -1   16.50    1.75 
  -2  -9   1   16.03    1.78 
  -2   9  -1   17.75    1.81 
   2   8  -1    7.95    1.05 
  -2   8  -1    7.87    1.05 
  -2  -8   1    8.89    1.19 
   2   7  -1    8.02    0.97 
   2  -7   1    7.08    0.91 
  -2  -7   1    7.10    0.99 
  -2   7  -1    9.06    0.99 
   2   6  -1   14.22    1.43 
  -2   6  -1   17.86    1.46 
  -2  -6   1   13.18    1.37 
   2   5  -1   39.07    3.19 
  -2   5  -1   33.33    3.16 
  -2  -5   1   43.67    2.99 
   2   4  -1   46.31    3.93 
  -2  -4   1   51.76    3.67 
   2   3  -1  158.44   12.15 
  -2  -3   1  156.49   11.25 
  -2   3  -1  155.33   12.15 
  -2  -3   1  156.11   12.16 
  -2  -2   1    5.27    0.49 
  -2   2  -1    3.61    0.51 
  -2  -1   1  184.56   11.75 
  -2   1  -1  139.81   12.68 
  -2  -1   1  168.28   12.69 
  -2   0  -1   99.36    8.36 
  -2   0   1   95.81    8.35 
  -2   0  -1  128.72    7.70 
   2   1   1  192.97   14.36 
  -2  -1  -1  187.18   12.89 
  -2   1   1  156.24   13.98 
  -2   1   1  201.39   12.96 
  -2  -1  -1  168.11   14.00 
   2   2   1    7.28    0.70 
  -2   2   1    6.73    0.65 
  -2  -2  -1    6.83    0.62 
   2   3   1  155.29   12.55 
  -2  -3  -1  161.46   11.35 
  -2  -3  -1  157.52   12.32 
  -2   3   1  157.16   11.38 
  -2   3   1  161.28   12.31 
   2   4   1   44.46    3.86 
   2   4   1   48.62    3.85 
  -2  -4  -1   50.36    3.57 
   2   5   1   38.68    3.44 
   2   5   1   42.78    3.36 
  -2  -5  -1   43.61    3.19 
   2   6   1   14.96    1.47 
  -2  -6  -1   13.01    1.37 
  -2   6   1   16.98    1.46 
   2   7   1    9.26    1.05 
  -2   7   1    8.94    1.03 
  -2  -7  -1    6.85    1.01 
   2   8   1    8.20    1.08 
  -2   8   1    8.11    1.09 
  -2  -8  -1    8.15    1.14 
   2   9   1   18.67    1.88 
  -2  -9  -1   16.84    1.75 
  -2   9   1   17.60    1.90 
   2  10   1    5.93    1.06 
  -2  10   1    4.84    0.98 
  -2 -10  -1    4.60    1.02 
   2  11   1    8.55    1.28 
  -2 -11  -1    7.69    1.38 
  -2  11   1    9.53    1.37 
   2 -12  -1    3.34    1.04 
   2  12   1    4.04    1.02 
  -2 -12  -1    2.62    1.01 
  -2  12   1    4.26    1.06 
   3  12  -1    2.58    0.79 
   3 -12   1    3.06    1.08 
  -3 -12   1    1.42    0.91 
  -3 -12   1    3.04    1.11 
  -3  12  -1    3.15    0.90 
   3  11  -1    7.86    1.17 
   3 -11   1    5.49    1.27 
  -3 -11   1    7.58    1.31 
  -3  11  -1    7.47    1.26 
  -3 -11   1    7.80    1.40 
   3  10  -1    8.84    1.19 
  -3 -10   1    8.08    1.32 
  -3 -10   1    7.05    1.21 
  -3  10  -1    8.92    1.21 
   3   9  -1    5.14    0.88 
  -3   9  -1    5.43    0.90 
  -3  -9   1    5.11    0.94 
  -3  -9   1    4.27    0.95 
   3  -8   1    7.78    1.14 
   3   8  -1    9.14    1.10 
  -3  -8   1    9.97    1.23 
  -3   8  -1   12.00    1.18 
  -3  -8   1    8.05    1.14 
   3   7  -1   70.49    5.62 
  -3  -7   1   64.76    5.61 
  -3  -7   1   70.54    5.21 
   3   6  -1   23.74    2.18 
  -3  -6   1   22.66    2.04 
  -3  -6   1   23.75    2.22 
  -3   6  -1   28.17    2.19 
   3   5  -1   28.40    2.56 
  -3  -5   1   37.11    2.73 
  -3  -5   1   31.29    2.48 
  -3  -4   1   47.60    3.33 
  -3  -4   1   45.23    3.62 
  -3   4  -1   39.92    3.58 
  -3  -3   1   86.48    6.79 
  -3  -3   1   83.05    6.25 
  -3   3  -1   89.13    6.79 
  -3  -2   1   11.63    0.99 
  -3  -2   1   12.99    1.11 
  -3   1  -1  166.43   11.61 
  -3  -1   1  155.79   12.58 
  -3  -1   1  187.44   11.65 
  -3   1  -1  141.22   12.58 
  -3   1   1  144.69   12.92 
  -3  -1  -1  176.61   11.90 
  -3   1   1  190.05   11.99 
  -3  -1  -1  157.43   12.94 
   3   2   1    9.75    1.02 
  -3  -2  -1   13.25    1.05 
  -3   2   1    9.10    0.91 
  -3  -2  -1   11.63    0.85 
   3   3   1   75.05    6.54 
  -3   3   1   89.03    6.44 
  -3  -3  -1   82.29    6.46 
  -3   3   1   82.72    5.96 
  -3  -3  -1   79.75    5.90 
   3   4   1   48.26    3.87 
  -3   4   1   41.19    3.82 
  -3   4   1   46.13    3.57 
  -3  -4  -1   51.68    3.92 
  -3  -4  -1   50.97    3.55 
   3   5   1   32.82    2.78 
  -3  -5  -1   31.82    2.62 
  -3   5   1   38.82    2.87 
  -3  -5  -1   33.34    2.89 
   3   6   1   22.02    1.93 
   3   6   1   24.61    2.12 
  -3  -6  -1   22.22    1.94 
  -3   6   1   27.09    2.12 
  -3  -6  -1   21.80    2.14 
   3   7   1   71.00    5.81 
  -3  -7  -1   67.02    5.80 
  -3   7   1   72.09    5.77 
  -3  -7  -1   73.23    5.36 
   3   8   1    9.65    1.15 
  -3  -8  -1    8.05    1.09 
  -3  -8  -1    8.85    1.25 
  -3   8   1   11.64    1.19 
   3   9   1    5.78    0.96 
  -3  -9  -1    4.69    0.94 
  -3  -9  -1    4.96    1.00 
  -3   9   1    5.81    0.97 
   3  10   1    8.49    1.20 
  -3 -10  -1    5.94    1.18 
  -3 -10  -1    8.42    1.37 
  -3  10   1    9.88    1.29 
   3  11   1    8.15    1.18 
  -3  11   1    5.74    1.18 
  -3 -11  -1    7.68    1.29 
  -3 -11  -1    6.77    1.31 
   3  12   1    2.63    0.81 
  -3 -12  -1    3.09    1.08 
  -3 -12  -1    1.20    0.87 
  -3  12   1    2.70    0.88 
   4 -11   1    4.96    1.16 
  -4 -11   1    2.13    0.89 
  -4 -11   1    5.24    1.09 
  -4  11  -1    4.76    0.99 
  -4 -10   1    4.25    0.99 
  -4  10  -1    6.74    1.07 
  -4 -10   1    6.93    1.19 
  -4   9  -1    2.14    0.59 
  -4  -9   1    3.01    0.85 
  -4  -9   1    2.73    0.74 
  -4   8  -1    3.51    0.64 
  -4  -8   1    0.72    0.54 
  -4  -8   1    1.98    0.66 
  -4  -7   1    5.41    0.95 
  -4  -7   1    5.07    0.80 
  -4   7  -1    6.63    0.82 
   4   6  -1   33.29    3.10 
  -4  -6   1   38.35    2.98 
  -4   6  -1   42.41    3.24 
  -4  -6   1   41.01    3.29 
  -4   5  -1   44.35    3.33 
  -4  -5   1   39.52    3.35 
  -4  -5   1   35.63    3.02 
  -4   4  -1  256.38   20.04 
  -4  -4   1  259.08   18.52 
  -4  -4   1  260.23   20.07 
  -4  -3   1  133.84   10.47 
  -4   2  -1   38.62    2.78 
  -4   2  -1   30.53    2.50 
  -4  -2   1   33.52    2.74 
  -4  -2   1   31.41    2.50 
  -4   1  -1  126.48    9.06 
  -4  -1   1  135.53    9.85 
  -4   1  -1  135.10    9.86 
  -4  -1   1  108.60    9.07 
  -4   0   1   67.76    5.14 
  -4   0   1   58.97    4.73 
  -4   0  -1   69.46    5.16 
  -4   0  -1   64.21    4.69 
  -4  -1  -1  131.15    9.02 
  -4   1   1  107.24    8.30 
  -4  -1  -1  107.52    8.23 
  -4   2   1   33.08    2.63 
  -4  -2  -1   32.08    2.67 
  -4  -2  -1   31.25    2.35 
   4   3   1  160.28   11.90 
  -4  -3  -1  137.68   11.65 
  -4  -3  -1  155.82   10.68 
  -4   3   1  142.25   10.75 
   4   4   1  238.05   19.96 
  -4   4   1  255.25   19.54 
  -4  -4  -1  255.33   18.01 
  -4   4   1  259.57   18.09 
  -4  -4  -1  251.90   19.58 
   4   5   1   31.87    2.89 
  -4  -5  -1   34.43    2.68 
  -4  -5  -1   39.33    3.04 
   4   6   1   43.24    3.25 
  -4   6   1   39.61    3.31 
  -4  -6  -1   35.92    3.36 
  -4  -6  -1   37.92    3.05 
  -4  -7  -1    5.08    0.80 
  -4  -7  -1    6.10    1.00 
  -4   7   1    6.66    0.84 
  -4   8   1    3.77    0.66 
  -4  -8  -1    1.19    0.56 
  -4  -8  -1    2.02    0.69 
  -4  -9  -1    2.35    0.79 
  -4   9   1    2.86    0.65 
  -4  -9  -1    1.87    0.66 
  -4  10   1    6.21    1.03 
  -4 -10  -1    5.18    1.11 
  -4 -10  -1    4.52    0.94 
  -4 -11  -1    5.34    1.18 
  -4 -11  -1    4.60    1.03 
  -4  11   1    4.71    1.00 
  -5 -11   1    4.70    0.95 
  -5  11  -1    4.20    0.92 
  -5 -11   1    3.88    1.12 
  -5 -10   1    0.76    0.79 
  -5  10  -1    2.35    0.61 
  -5 -10   1    0.80    0.56 
  -5  -9   1    7.48    1.09 
  -5   9  -1   11.60    1.23 
  -5  -9   1   10.23    1.42 
  -5  -8   1    7.26    0.93 
  -5  -8   1    7.63    1.13 
  -5   8  -1    7.65    0.95 
  -5  -7   1    0.51    0.59 
  -5   7  -1    0.55    0.34 
  -5  -7   1    1.29    0.44 
   5   6  -1   53.91    5.18 
  -5  -6   1   64.87    5.27 
  -5  -6   1   66.15    4.82 
  -5   6  -1   73.98    5.27 
  -5  -5   1   13.97    1.51 
  -5  -5   1   15.13    1.31 
  -5   5  -1   15.91    1.45 
  -5  -4   1   10.61    1.01 
  -5   4  -1   11.58    1.13 
  -5  -4   1   11.73    1.20 
  -5   3  -1   27.52    2.28 
  -5  -3   1   26.15    2.28 
  -5  -3   1   26.21    2.06 
  -5  -2   1  111.43    8.78 
  -5  -2   1  107.61    8.09 
  -5   2  -1  113.33    8.08 
  -5   2  -1  115.29    8.81 
  -5  -1   1   18.07    1.47 
  -5   1  -1   17.80    1.47 
  -5   1  -1   13.45    1.29 
  -5   0  -1   56.51    4.70 
  -5   0  -1   61.84    4.28 
  -5   0   1   58.08    4.69 
  -5   0   1   59.03    4.33 
  -5   1   1    8.23    0.77 
  -5  -1  -1    7.60    0.66 
  -5  -2  -1  102.59    7.81 
  -5   2   1  117.21    8.57 
  -5   2   1  105.78    7.91 
  -5  -2  -1  110.81    8.57 
   5   3   1   21.45    2.16 
  -5   3   1   25.16    1.98 
  -5   3   1   28.33    2.14 
  -5  -3  -1   23.28    1.85 
  -5  -3  -1   25.17    2.15 
   5   4   1    7.16    1.00 
  -5  -4  -1   10.53    1.10 
  -5   4   1   11.62    1.07 
  -5   4   1   11.20    1.01 
  -5  -4  -1    9.06    0.85 
   5   5   1   15.99    1.46 
  -5   5   1   15.38    1.45 
  -5  -5  -1   13.91    1.58 
  -5  -5  -1   14.95    1.28 
  -5   5   1   15.51    1.43 
   5   6   1   56.65    5.31 
  -5  -6  -1   66.27    5.38 
  -5  -6  -1   66.75    4.86 
  -5   6   1   73.41    5.35 
  -5  -7  -1    0.11    0.55 
  -5  -7  -1    1.78    0.45 
  -5   7   1    0.70    0.37 
  -5  -8  -1    5.83    0.89 
  -5   8   1    7.74    0.93 
  -5  -8  -1    6.69    1.13 
  -5  -9  -1    6.11    1.04 
  -5  -9  -1    8.84    1.35 
  -5   9   1   10.49    1.12 
  -5 -10  -1    0.17    0.61 
  -5 -10  -1    0.32    0.70 
  -5  10   1    2.52    0.65 
  -5 -11  -1    4.35    0.96 
  -5 -11  -1    2.97    1.03 
  -5  11   1    3.82    0.90 
  -6  11  -1    1.75    0.62 
  -6 -11   1    1.46    0.66 
  -6 -11   1    0.56    0.85 
  -6 -10   1    3.95    0.79 
  -6 -10   1    2.33    0.90 
  -6  10  -1    3.39    0.75 
  -6   9  -1    8.04    0.96 
  -6  -9   1    4.56    0.86 
  -6  -9   1    6.78    1.13 
  -6  -8   1    6.19    0.84 
  -6   8  -1    6.82    0.88 
  -6  -8   1    6.24    1.06 
  -6  -7   1    3.44    0.78 
  -6  -7   1    1.91    0.51 
  -6  -6   1    5.31    0.75 
  -6  -6   1    6.93    1.01 
  -6  -5   1   20.03    1.81 
  -6  -5   1   21.41    2.08 
  -6   5  -1   25.71    2.05 
  -6  -4   1   11.46    1.26 
  -6   4  -1   11.79    1.23 
  -6  -4   1   13.06    1.11 
  -6   3  -1   27.23    2.20 
  -6  -3   1   23.05    2.18 
  -6  -2   1   32.64    2.31 
  -6   2  -1   31.51    2.31 
  -6  -2   1   28.34    2.53 
  -6   2  -1   26.60    2.53 
  -6  -1   1    1.53    0.33 
  -6   1  -1    2.62    0.46 
  -6   1  -1    1.55    0.33 
  -6  -1   1    1.85    0.41 
  -6   0  -1    2.36    0.32 
  -6   0   1    2.37    0.38 
  -6   0  -1    1.79    0.44 
  -6   0   1    1.85    0.42 
  -6  -1  -1    2.78    0.50 
  -6   1   1    1.80    0.38 
  -6   1   1    2.36    0.44 
  -6  -1  -1    2.15    0.30 
  -6  -2  -1   27.40    2.51 
  -6   2   1   26.75    2.49 
  -6  -2  -1   31.61    2.21 
  -6   2   1   31.87    2.33 
   6   3   1   16.39    1.72 
  -6  -3  -1   15.95    1.36 
  -6   3   1   20.47    1.53 
   6   4   1   12.39    1.27 
  -6  -4  -1   12.58    1.02 
  -6   4   1    9.86    1.16 
  -6  -4  -1   11.62    1.28 
  -6   4   1   13.95    1.23 
  -6  -5  -1   21.02    1.77 
  -6   5   1   23.31    1.99 
  -6   5   1   23.32    2.03 
  -6  -5  -1   22.70    2.10 
   6   6   1    3.80    0.68 
  -6  -6  -1    5.32    0.64 
  -6  -6  -1    7.34    1.04 
  -6   7   1    4.60    0.63 
  -6  -7  -1    2.62    0.75 
  -6  -7  -1    2.37    0.51 
  -6  -8  -1    7.63    0.87 
  -6   8   1    7.31    0.94 
  -6  -8  -1    6.57    1.13 
  -6  -9  -1    5.34    0.83 
  -6   9   1    8.36    0.99 
  -6  -9  -1    4.52    1.01 
  -6  10   1    3.81    0.78 
  -6 -10  -1    2.69    0.96 
  -6  11   1    1.83    0.64 
  -6 -11  -1    0.97    0.90 
  -7  10  -1    0.38    0.40 
  -7 -10   1    0.95    0.77 
  -7  -9   1    1.68    0.58 
  -7  -9   1    2.54    0.79 
  -7   9  -1    2.49    0.60 
  -7   8  -1    0.22    0.32 
  -7  -8   1   -0.03    0.57 
  -7  -8   1    0.47    0.39 
  -7   7  -1    7.35    0.97 
  -7  -7   1    8.53    0.92 
  -7  -7   1    7.99    1.11 
  -7   6  -1   16.77    1.84 
  -7  -6   1   18.80    1.94 
  -7  -6   1   23.97    1.74 
  -7   5  -1   30.01    2.51 
  -7  -5   1   28.49    2.54 
  -7  -5   1   26.11    2.24 
  -7  -4   1   12.19    1.30 
  -7   4  -1   12.52    1.27 
  -7  -3   1   16.73    1.32 
  -7   3  -1   13.29    1.44 
  -7  -3   1   14.65    1.47 
  -7   2  -1   20.47    1.80 
  -7  -2   1   20.47    1.80 
  -7  -2   1   16.48    1.56 
  -7   2  -1   19.88    1.60 
  -7   1  -1    9.71    0.98 
  -7  -1   1    7.14    0.82 
  -7   1  -1    8.10    0.83 
  -7  -1   1    8.53    0.97 
  -7   0   1   57.04    4.21 
  -7   0  -1   55.13    4.58 
  -7   0   1   56.71    4.59 
  -7  -1  -1    8.09    0.78 
  -7  -1  -1    9.05    1.00 
  -7   1   1    8.52    0.88 
  -7   1   1    9.84    0.98 
  -7   2   1   21.54    1.78 
  -7  -2  -1   16.14    1.46 
  -7  -2  -1   19.37    1.79 
  -7   2   1   20.05    1.63 
   7   3   1   18.19    1.71 
  -7  -3  -1   13.31    1.48 
  -7  -3  -1   15.95    1.21 
  -7   3   1   14.99    1.38 
  -7   3   1   12.59    1.42 
   7   4   1    6.65    1.01 
  -7  -4  -1    7.32    0.76 
  -7   4   1   10.36    1.02 
  -7  -5  -1   28.75    2.68 
  -7   5   1   32.28    2.62 
  -7   5   1   28.05    2.44 
  -7   6   1   17.05    1.74 
  -7  -6  -1   20.27    1.88 
  -7  -7  -1    7.07    1.08 
  -7   7   1    8.10    0.99 
  -7  -8  -1   -0.28    0.57 
  -7   8   1    0.23    0.36 
  -7   9   1    3.21    0.67 
  -7  -9  -1    2.24    0.83 
  -7 -10  -1    1.52    0.84 
  -7  10   1    0.32    0.41 
   8  -9   1    3.48    1.15 
  -8   9  -1    8.34    1.02 
  -8  -9   1    5.85    1.07 
  -8   8  -1    3.21    0.69 
  -8  -8   1    3.81    0.88 
  -8  -7   1    2.31    0.71 
  -8   7  -1    2.38    0.61 
  -8   6  -1    3.43    0.67 
  -8  -6   1    3.23    0.73 
  -8  -5   1   22.15    2.11 
  -8   5  -1   21.84    2.05 
  -8  -5   1   22.11    1.85 
  -8   4  -1    1.43    0.45 
  -8  -4   1    1.47    0.54 
  -8  -3   1   34.31    3.06 
  -8   3  -1   36.33    3.06 
  -8   2  -1    3.83    0.60 
  -8   2  -1    3.77    0.70 
  -8  -2   1    3.07    0.66 
  -8   1  -1   31.84    2.48 
  -8   0  -1   26.72    2.03 
  -8   0   1   23.77    2.11 
  -8   0   1   26.93    2.33 
  -8   0  -1   26.22    2.33 
  -8  -1  -1   12.55    1.33 
  -8   1   1   11.89    1.26 
  -8   2   1    1.91    0.55 
  -8   2   1    3.93    0.67 
  -8  -2  -1    2.50    0.61 
  -8   3   1   34.22    2.82 
  -8  -3  -1   30.23    2.83 
   8   4   1    4.10    0.78 
  -8   4   1    2.96    0.67 
   8   5   1   19.63    1.99 
  -8  -5  -1   21.07    2.02 
  -8   5   1   20.11    1.84 
  -8   5   1   21.23    1.94 
  -8   6   1    3.51    0.68 
  -8  -6  -1    3.06    0.73 
  -8   7   1    1.95    0.53 
  -8  -7  -1    2.13    0.71 
  -8   8   1    3.44    0.70 
  -8  -8  -1    4.59    0.92 
  -8   9   1    6.64    0.93 
  -8  -9  -1    6.14    1.15 
  -9  -8   1    1.71    0.71 
  -9   8  -1    1.56    0.53 
  -9   7  -1    9.45    1.21 
  -9  -7   1   10.69    1.32 
  -9  -6   1   17.51    1.92 
  -9   6  -1   20.95    1.93 
  -9  -5   1    8.83    1.17 
  -9   5  -1    9.26    1.13 
  -9  -4   1    3.48    0.73 
  -9   4  -1    3.13    0.67 
  -9  -3   1    1.74    0.57 
  -9   3  -1    2.78    0.61 
  -9   2  -1   31.01    2.64 
  -9   2  -1   30.20    2.34 
  -9  -2   1   23.41    2.27 
  -9  -2   1   32.24    2.61 
  -9  -1   1   13.57    1.42 
  -9   1  -1   13.18    1.40 
  -9   0   1    0.86    0.42 
  -9   0   1    0.30    0.28 
  -9   0  -1    1.13    0.50 
  -9  -1  -1   13.76    1.47 
  -9   1   1   13.97    1.45 
  -9   2   1   28.88    2.50 
  -9   2   1   34.14    2.80 
  -9  -2  -1   30.20    2.75 
   9   3   1    2.64    0.79 
  -9  -3  -1    2.44    0.63 
  -9   3   1    2.37    0.56 
  -9   3   1    2.48    0.62 
   9   4   1    3.54    0.81 
  -9  -4  -1    3.92    0.79 
  -9   4   1    4.57    0.77 
  -9   4   1    2.87    0.64 
  -9  -5  -1    8.33    1.16 
  -9   5   1    8.59    1.06 
  -9  -6  -1   16.04    1.87 
  -9   6   1   20.81    1.86 
  -9   7   1    9.44    1.18 
  -9  -7  -1   10.06    1.27 
  -9   8   1    1.86    0.55 
  -9  -8  -1    2.06    0.74 
 -10  -7   1    0.93    0.61 
 -10   7  -1    1.34    0.52 
 -10  -6   1    1.17    0.61 
 -10   6  -1    1.62    0.56 
  10   5  -1    2.96    0.85 
 -10   5  -1    3.84    0.76 
 -10  -5   1    3.69    0.79 
 -10   4  -1    8.05    1.06 
 -10  -4   1    8.87    1.13 
 -10   3  -1    2.81    0.67 
 -10  -3   1    3.02    0.69 
 -10  -2   1   24.86    2.39 
 -10   2  -1   26.58    2.44 
 -10  -1   1    5.73    0.94 
 -10   1  -1    6.68    0.96 
 -10   0   1   11.17    1.31 
 -10   0  -1   11.56    1.34 
 -10   1   1    7.02    0.92 
 -10   1   1    6.96    0.98 
 -10  -1  -1    5.62    0.98 
 -10  -2  -1   26.84    2.38 
 -10   2   1   26.80    2.36 
 -10   2   1   21.12    2.10 
  10   3   1    5.07    1.02 
 -10  -3  -1    3.71    0.77 
 -10   3   1    4.00    0.75 
 -10   3   1    3.41    0.72 
  10   4   1    4.82    1.07 
 -10   4   1    8.25    1.07 
 -10   4   1    7.66    0.98 
 -10  -4  -1    7.35    1.08 
  10   5   1    2.04    0.72 
 -10   5   1    2.77    0.66 
 -10  -5  -1    3.79    0.80 
 -10   6   1    1.47    0.53 
 -10  -6  -1    1.08    0.58 
 -10  -7  -1    1.06    0.63 
 -10   7   1    1.11    0.51 
 -11   6  -1    3.60    0.78 
 -11  -6   1    3.58    0.87 
 -11  -5   1    0.19    0.54 
 -11   5  -1    0.27    0.40 
 -11   4  -1    3.63    0.75 
 -11  -4   1    3.36    0.78 
 -11  -3   1    0.47    0.51 
 -11   3  -1    1.04    0.50 
 -11   2  -1    7.00    1.05 
 -11  -2   1    7.89    1.10 
 -11   1  -1    6.54    1.05 
 -11  -1   1    5.51    0.97 
 -11   0   1    2.33    0.63 
 -11   0  -1    2.40    0.65 
 -11   1   1    6.08    1.02 
 -11  -1  -1    7.22    1.07 
 -11  -2  -1    5.85    1.01 
 -11   2   1    7.52    1.03 
  11   3   1   -0.43    0.57 
 -11  -3  -1    0.63    0.53 
 -11   3   1    0.30    0.42 
 -11   4   1    4.31    0.85 
 -11  -4  -1    3.95    0.89 
  11   5   1    0.68    0.64 
 -11  -5  -1    0.47    0.56 
 -11   5   1   -0.04    0.38 
 -11  -6  -1    3.84    0.88 
 -11   6   1    4.14    0.81 
 -12   3  -1   16.05    1.85 
 -12  -3   1   19.04    1.93 
 -12  -2   1    3.36    0.84 
 -12   2  -1    2.55    0.74 
 -12   1  -1    1.67    0.67 
 -12  -1   1    1.42    0.62 
  12   0   1    0.06    0.78 
 -12   0  -1    1.45    0.60 
 -12   0   1    1.41    0.63 
  12   1   1    1.54    0.89 
 -12   1   1    1.31    0.60 
 -12  -1  -1    1.74    0.64 
  12   2   1    3.24    1.06 
 -12  -2  -1    3.40    0.86 
 -12   2   1    3.90    0.83 
 -12  -3  -1   18.89    1.97 
 -12   3   1   17.11    1.88 
   0  12  -2    0.63    0.58 
   0 -12   2    0.09    0.86 
   0  11  -2   24.70    2.42 
   0 -11   2   20.75    2.43 
   0 -10   2    0.13    0.70 
   0  10  -2   -0.25    0.35 
   0   9  -2    7.74    1.08 
   0  -9   2    9.19    1.32 
   0   8  -2    6.98    0.97 
   0  -8   2    7.87    1.09 
   0  -7   2   15.48    1.48 
   0   7  -2   11.94    1.36 
   0   6  -2  112.31    8.98 
   0  -6   2  114.77    8.37 
   0  -5   2  110.09    8.11 
   0   5  -2  120.89    8.75 
   0  -5   2  102.99    8.77 
   0  -4   2  229.91   16.15 
   0  -4   2  215.08   17.74 
   0   4  -2  230.10   17.42 
   0   3  -2  444.34   34.35 
   0  -3   2  429.46   35.15 
   0  -3   2  464.11   31.81 
   0  -2   2  855.50   66.98 
   0  -2   2  902.35   60.53 
   0   2  -2  792.60   65.35 
   0  -1   2  954.91   65.65 
   0  -1   2 1000.00   72.73 
   0   1  -2  807.85   71.47 
   0   0   2  381.79   26.28 
   0   0  -2  351.22   28.39 
   0   0   2  378.54   29.14 
   0   0  -2  367.47   28.39 
   0   1   2  962.57   73.71 
   0   1   2  968.97   75.57 
   0   1   2  945.22   68.18 
   0   2   2  842.11   62.41 
   0   2   2  912.91   69.15 
   0   2   2  877.26   67.48 
   0   3   2  456.08   32.75 
   0   3   2  465.58   36.27 
   0   3   2  457.10   35.43 
   0   4   2  236.44   18.24 
   0   4   2  234.07   18.60 
   0   5   2  126.63    9.97 
   0   6   2  118.25    9.39 
   0   7   2   15.18    1.57 
   0   8   2    7.28    1.02 
   0   9   2    8.34    1.16 
   0  10   2    0.18    0.45 
   0 -11  -2   21.27    2.32 
   0  11   2   23.94    2.45 
   0  12   2    0.58    0.65 
   0 -12  -2    0.09    0.78 
   1  12  -2    5.83    1.14 
   1 -12   2    5.17    1.31 
  -1 -12   2    6.11    1.29 
  -1  12  -2    5.40    1.12 
   1  11  -2    1.16    0.59 
   1 -11   2    1.21    0.85 
  -1  11  -2    1.76    0.68 
  -1 -11   2    0.89    0.76 
   1  10  -2    7.70    1.12 
   1 -10   2    7.18    1.33 
  -1  10  -2    7.30    1.09 
  -1 -10   2    7.24    1.28 
   1  -9   2    5.64    1.07 
   1   9  -2    5.54    0.95 
  -1  -9   2    5.51    1.05 
  -1   9  -2    7.04    0.98 
   1   8  -2   34.32    3.10 
   1  -8   2   36.16    3.02 
  -1  -8   2   34.79    3.01 
  -1   8  -2   35.56    3.14 
   1  -7   2   41.88    3.30 
   1   7  -2   43.21    3.47 
   1  -7   2   40.53    3.30 
  -1   7  -2   40.55    3.47 
  -1  -7   2   35.88    3.23 
   1   6  -2   45.13    3.67 
   1  -6   2   44.50    3.59 
   1  -6   2   43.91    3.46 
  -1  -6   2   42.25    3.44 
  -1   6  -2   44.24    3.66 
   1  -5   2  107.90    7.98 
   1  -5   2  103.73    7.35 
   1   5  -2   96.19    7.87 
  -1   5  -2   92.82    7.85 
  -1  -5   2   98.35    7.33 
   1   4  -2   43.93    3.61 
   1  -4   2   46.57    3.66 
   1  -4   2   44.43    3.40 
  -1  -4   2   42.79    3.39 
  -1   4  -2   46.25    3.61 
   1  -3   2  531.80   36.49 
   1  -3   2  558.14   40.39 
   1   3  -2  501.71   39.41 
  -1   3  -2  457.27   39.40 
  -1  -3   2  512.79   40.33 
   1   2  -2  321.92   25.86 
   1  -2   2  350.08   23.96 
   1  -2   2  350.58   26.53 
  -1   2  -2  306.51   25.87 
  -1  -2   2  349.31   26.50 
  -1  -2   2  338.76   23.96 
   1  -1   2   90.13    7.15 
   1  -1   2   92.05    6.44 
  -1  -1   2   88.61    6.45 
  -1  -1   2   92.93    7.14 
  -1  -1   2   89.90    6.93 
  -1   1  -2   84.02    6.95 
   1   0   2  218.31   14.69 
  -1   0   2  193.63   15.87 
  -1   0   2  224.77   16.33 
  -1   0  -2  174.62   15.88 
  -1   0   2  221.89   14.73 
   1   1   2   94.27    6.26 
   1   1   2   89.73    6.97 
  -1   1   2   84.11    6.29 
  -1  -1  -2   86.89    6.80 
  -1   1   2   81.00    6.77 
  -1   1   2   88.20    6.98 
   1   2   2  325.18   24.90 
   1   2   2  323.71   23.00 
   1   2   2  334.87   25.51 
  -1   2   2  338.27   23.04 
  -1   2   2  294.02   24.88 
   1   3   2  522.49   39.04 
   1   3   2  504.27   38.14 
  -1   3   2  484.32   35.26 
  -1   3   2  469.97   38.11 
   1   4   2   42.26    3.54 
   1   4   2   43.47    3.55 
  -1   4   2   45.99    3.55 
  -1   4   2   43.13    3.28 
   1   5   2   98.49    8.14 
   1   5   2  101.44    8.10 
  -1   5   2  107.41    8.12 
   1   6   2   45.66    3.80 
  -1   6   2   45.10    3.81 
   1   7   2   41.81    3.67 
  -1   7   2   44.00    3.69 
   1   8   2   36.24    3.34 
  -1   8   2   39.40    3.39 
   1   9   2    6.21    1.04 
  -1   9   2    5.58    1.01 
   1  10   2    7.64    1.25 
  -1 -10  -2    6.04    1.12 
  -1  10   2    7.87    1.16 
   1  11   2    0.72    0.60 
  -1  11   2    0.46    0.53 
  -1 -11  -2    0.47    0.76 
   1  12   2    6.24    1.24 
   1 -12  -2    5.62    1.29 
  -1 -12  -2    5.18    1.22 
  -1  12   2    4.95    1.15 
   2 -12   2   13.63    1.83 
   2  12  -2   13.26    1.65 
  -2 -12   2   12.61    1.85 
  -2  12  -2   12.59    1.68 
   2 -11   2   11.44    1.71 
   2  11  -2   14.55    1.67 
  -2 -11   2   12.33    1.65 
  -2  11  -2   16.60    1.74 
   2 -10   2    5.41    1.13 
   2  10  -2    5.28    0.94 
  -2  10  -2    3.98    0.88 
  -2 -10   2    3.99    0.94 
   2  -9   2    1.35    0.78 
   2   9  -2    1.90    0.57 
  -2  -9   2    2.04    0.73 
  -2   9  -2    1.18    0.57 
   2  -8   2   11.80    1.54 
   2   8  -2   14.83    1.45 
  -2   8  -2   15.91    1.49 
  -2  -8   2   10.54    1.36 
   2  -7   2   38.95    3.38 
   2   7  -2   41.45    3.55 
   2  -7   2   46.53    3.55 
  -2  -7   2   40.56    3.32 
  -2   7  -2   40.96    3.52 
   2  -6   2   27.87    2.14 
   2   6  -2   24.64    2.13 
  -2  -6   2   24.04    2.02 
  -2   6  -2   20.00    2.07 
   2   5  -2   42.25    3.54 
   2  -5   2   42.76    3.59 
  -2  -5   2   41.14    3.32 
  -2   5  -2   46.96    3.55 
   2   4  -2  111.02    8.70 
   2  -4   2  111.99    8.90 
  -2   4  -2  113.84    8.71 
  -2  -4   2  107.60    8.08 
   2  -3   2   10.24    0.87 
  -2  -3   2    7.48    0.83 
  -2   3  -2    7.54    0.81 
  -2  -3   2    8.74    0.77 
   2  -2   2  287.27   21.64 
  -2  -2   2  281.64   19.52 
  -2  -2   2  281.61   21.08 
  -2   2  -2  243.13   21.07 
   2  -1   2  411.71   29.70 
   2  -1   2  402.51   26.79 
  -2  -1   2  396.26   26.78 
  -2   1  -2  318.52   28.92 
  -2  -1   2  352.03   28.91 
   2   0   2   88.05    5.78 
   2   0   2   87.62    6.51 
  -2   0   2   83.05    5.85 
  -2   0   2   65.83    6.26 
   2   1   2  360.20   28.54 
  -2   1   2  341.02   27.80 
  -2  -1  -2  355.50   27.83 
  -2   1   2  389.30   25.76 
   2   2   2  295.48   21.89 
  -2   2   2  291.14   19.78 
  -2   2   2  250.54   21.34 
  -2  -2  -2  270.36   21.37 
   2   3   2    9.26    0.77 
  -2   3   2    7.67    0.77 
  -2   3   2    6.83    0.75 
  -2  -3  -2    7.45    0.86 
   2   4   2  109.07    8.86 
   2   4   2  112.14    8.75 
  -2   4   2  118.24    8.73 
  -2   4   2  105.79    8.08 
   2   5   2   38.85    3.54 
   2   5   2   44.92    3.62 
  -2   5   2   48.72    3.62 
   2   6   2   22.42    2.11 
   2   6   2   25.95    1.99 
  -2   6   2   21.44    2.08 
   2   7   2   43.14    3.59 
  -2   7   2   41.50    3.58 
  -2  -7  -2   40.33    3.30 
   2   8   2   14.00    1.49 
  -2   8   2   14.84    1.51 
  -2  -8  -2   10.61    1.38 
   2   9   2    1.60    0.59 
  -2   9   2    1.86    0.65 
  -2  -9  -2    2.16    0.71 
   2  10   2    3.91    0.87 
  -2  10   2    4.09    0.90 
  -2 -10  -2    3.94    0.89 
   2  11   2   17.55    1.93 
  -2  11   2   15.31    1.87 
  -2 -11  -2   13.35    1.77 
   2  12   2   13.93    1.78 
  -2 -12  -2   11.81    1.78 
  -2  12   2   13.61    1.78 
   3  12  -2    6.99    1.19 
   3 -12   2    6.42    1.37 
  -3  12  -2    6.81    1.22 
  -3 -12   2    6.78    1.35 
  -3 -12   2    3.51    1.17 
   3  11  -2   10.75    1.40 
   3 -11   2    9.89    1.63 
  -3 -11   2   12.45    1.64 
  -3 -11   2    9.70    1.55 
  -3  11  -2   10.77    1.45 
   3  10  -2    6.31    1.05 
   3 -10   2    6.53    1.28 
  -3  10  -2    6.27    1.08 
  -3 -10   2    7.04    1.22 
  -3 -10   2    5.41    1.10 
   3   9  -2   21.79    2.02 
   3  -9   2   19.55    2.04 
  -3   9  -2   22.76    2.02 
  -3  -9   2   16.13    1.87 
  -3  -9   2   19.57    2.07 
   3   8  -2   30.80    2.82 
  -3  -8   2   31.23    2.88 
  -3   8  -2   33.55    2.81 
  -3  -8   2   31.05    2.70 
   3   7  -2   26.59    2.45 
   3  -7   2   29.64    2.51 
  -3  -7   2   24.98    2.34 
  -3  -7   2   27.69    2.51 
  -3   7  -2   29.28    2.46 
   3  -6   2    3.78    0.65 
   3   6  -2    4.81    0.64 
  -3  -6   2    4.00    0.72 
  -3  -6   2    2.77    0.61 
   3  -5   2   14.02    1.26 
  -3  -5   2   10.86    1.18 
  -3   5  -2    9.38    1.10 
  -3  -5   2   12.97    1.11 
  -3   4  -2    2.77    0.47 
  -3  -4   2    3.43    0.49 
  -3   3  -2  214.54   17.49 
  -3  -3   2  234.71   16.19 
  -3  -3   2  228.68   17.50 
   3  -2   2   70.42    6.08 
  -3  -2   2   75.31    5.88 
  -3  -2   2   75.40    5.46 
  -3   2  -2   78.71    5.91 
  -3   1  -2   41.12    3.46 
  -3  -1   2   45.98    3.45 
   3   0   2   50.94    4.15 
  -3   0   2   48.33    3.98 
  -3   0  -2   47.95    4.00 
  -3   0   2   55.76    3.73 
   3   1   2   67.41    4.75 
  -3  -1  -2   49.60    4.58 
   3   2   2   71.02    5.90 
  -3   2   2   70.07    5.34 
  -3  -2  -2   75.62    5.78 
  -3  -2  -2   72.20    5.23 
  -3   2   2   76.67    5.74 
   3   3   2  244.05   18.09 
  -3   3   2  221.94   16.35 
  -3  -3  -2  227.68   17.70 
  -3   3   2  208.30   17.64 
  -3  -3  -2  238.40   16.28 
   3   4   2    3.04    0.44 
  -3  -4  -2    3.52    0.44 
  -3   4   2    2.72    0.49 
  -3   4   2    2.59    0.50 
  -3   5   2    9.90    0.94 
  -3  -5  -2    8.43    1.03 
  -3   5   2    6.41    0.83 
   3   6   2    3.05    0.50 
  -3  -6  -2    3.99    0.62 
  -3   6   2    3.16    0.58 
  -3  -6  -2    6.21    0.86 
   3   7   2   27.79    2.48 
  -3   7   2   27.79    2.45 
  -3  -7  -2   28.44    2.29 
  -3  -7  -2   25.45    2.48 
   3   8   2   33.47    3.00 
  -3   8   2   34.75    2.99 
  -3  -8  -2   30.20    2.97 
  -3  -8  -2   34.68    2.77 
   3   9   2   19.47    1.98 
  -3  -9  -2   17.77    1.82 
  -3   9   2   17.89    1.95 
  -3  -9  -2   20.99    2.08 
   3  10   2    6.53    1.09 
  -3  10   2    6.85    1.14 
  -3 -10  -2    4.65    0.99 
  -3 -10  -2    5.16    1.10 
   3  11   2    9.86    1.36 
  -3 -11  -2   10.26    1.50 
  -3  11   2    9.80    1.38 
  -3 -11  -2    8.83    1.54 
   3  12   2    7.44    1.33 
  -3 -12  -2    6.47    1.38 
  -3 -12  -2    5.70    1.28 
  -3  12   2    7.14    1.34 
   4 -11   2    7.13    1.44 
  -4 -11   2    9.42    1.44 
  -4 -11   2    7.71    1.25 
  -4  11  -2    8.16    1.25 
   4 -10   2   11.32    1.71 
  -4 -10   2   11.28    1.38 
  -4 -10   2   12.83    1.55 
  -4  10  -2   13.63    1.48 
  -4  -9   2    4.61    0.85 
  -4   9  -2    4.25    0.78 
  -4  -9   2    3.75    0.92 
   4  -8   2   16.03    1.59 
  -4  -8   2   14.01    1.59 
  -4   8  -2   13.30    1.45 
  -4  -8   2   13.33    1.38 
   4  -7   2    8.37    1.15 
  -4  -7   2    7.74    0.93 
  -4  -7   2    8.14    1.16 
  -4   7  -2    8.78    0.98 
   4  -6   2   10.07    1.20 
  -4   6  -2    7.71    0.92 
  -4  -6   2    8.10    1.14 
  -4  -6   2    8.88    0.95 
  -4   5  -2   10.06    1.11 
  -4  -5   2   12.40    1.07 
  -4  -5   2   11.32    1.21 
  -4  -4   2  102.74    7.93 
  -4  -4   2  107.42    7.33 
  -4   4  -2   90.95    7.89 
  -4  -3   2   28.06    2.43 
  -4  -3   2   31.10    2.66 
  -4   3  -2   36.99    2.68 
  -4  -2   2  172.22   13.70 
  -4   2  -2  176.42   13.73 
  -4  -2   2  181.35   12.70 
  -4  -1   2   51.42    3.91 
  -4   1  -2   46.82    3.93 
   4   0   2    3.26    0.58 
  -4   0   2    1.77    0.34 
  -4   0  -2    1.95    0.40 
  -4   0   2    3.08    0.36 
   4   1   2   68.66    4.89 
  -4   1   2   50.51    4.66 
  -4   1   2   68.87    4.38 
  -4  -1  -2   50.16    4.68 
   4   2   2  165.51   13.67 
  -4   2   2  170.30   13.31 
  -4   2   2  178.66   12.37 
  -4  -2  -2  173.50   12.21 
  -4  -2  -2  169.52   13.35 
  -4   3   2   35.82    2.71 
  -4   3   2   35.50    2.58 
  -4  -3  -2   28.53    2.40 
  -4  -3  -2   32.86    2.77 
   4   4   2  112.34    8.32 
  -4   4   2  103.52    7.56 
  -4  -4  -2   98.05    8.18 
  -4   4   2   90.99    8.11 
  -4  -4  -2  111.03    7.47 
   4   5   2   13.50    1.23 
  -4  -5  -2   11.66    1.32 
  -4  -5  -2   13.88    1.13 
  -4   5   2   13.68    1.26 
  -4   5   2   10.75    1.19 
   4   6   2    9.43    0.86 
  -4   6   2    6.42    0.89 
  -4  -6  -2    8.57    0.90 
  -4  -6  -2    6.80    1.04 
  -4  -7  -2    7.75    0.97 
  -4   7   2    9.49    1.04 
  -4  -7  -2    8.48    1.15 
  -4   8   2   14.32    1.46 
  -4  -8  -2   11.69    1.63 
  -4  -8  -2   14.76    1.40 
  -4  -9  -2    4.80    0.97 
  -4   9   2    3.67    0.76 
  -4  -9  -2    4.38    0.83 
  -4 -10  -2    8.78    1.29 
  -4 -10  -2   12.85    1.58 
  -4  10   2   11.09    1.38 
  -4  11   2    8.05    1.21 
  -4 -11  -2    9.44    1.37 
  -4 -11  -2    6.08    1.18 
   5 -11   2    7.11    1.46 
  -5 -11   2    9.00    1.47 
  -5 -11   2    8.40    1.26 
  -5  11  -2    8.91    1.23 
   5 -10   2    8.46    1.48 
  -5 -10   2    8.73    1.43 
  -5  10  -2   11.12    1.26 
  -5 -10   2    9.71    1.23 
  -5  -9   2   13.13    1.36 
  -5  -9   2   12.10    1.57 
  -5   9  -2   11.69    1.36 
   5  -8   2    0.53    0.57 
  -5  -8   2    0.92    0.47 
  -5  -8   2    1.54    0.69 
   5  -7   2    3.34    0.83 
  -5  -7   2    5.80    0.92 
  -5  -7   2    4.66    0.71 
  -5  -6   2    8.76    0.89 
  -5   6  -2    5.65    0.84 
  -5  -6   2    8.19    1.02 
  -5  -5   2   14.04    1.45 
  -5  -5   2   15.77    1.30 
  -5   5  -2   12.76    1.34 
  -5   4  -2   20.77    1.67 
  -5  -4   2   17.62    1.67 
  -5  -4   2   15.62    1.48 
  -5  -3   2    1.20    0.39 
  -5   3  -2    1.69    0.36 
  -5  -3   2    0.52    0.26 
  -5   2  -2   48.47    3.59 
  -5  -2   2   37.55    3.27 
  -5  -2   2   45.47    3.56 
  -5   1  -2   21.61    1.92 
  -5  -1   2   23.01    1.90 
  -5   0  -2    1.90    0.28 
  -5   0  -2    3.55    0.51 
   5   1   2   46.54    3.69 
  -5  -1  -2   42.58    3.09 
  -5   1   2   40.29    3.23 
   5   2   2   33.36    3.06 
  -5  -2  -2   33.01    2.59 
  -5   2   2   34.64    2.76 
  -5  -2  -2   43.62    3.03 
   5   3   2    0.16    0.30 
  -5   3   2    2.01    0.38 
  -5  -3  -2    1.23    0.41 
  -5   3   2    1.21    0.38 
   5   4   2   11.57    1.38 
  -5  -4  -2   14.40    1.15 
  -5  -4  -2   17.43    1.51 
  -5   4   2   15.47    1.33 
   5   5   2   15.50    1.38 
  -5   5   2   13.80    1.32 
  -5  -5  -2   14.44    1.17 
  -5   5   2   12.07    1.31 
  -5  -5  -2   13.73    1.46 
   5   6   2    9.39    0.98 
  -5  -6  -2   10.06    0.91 
  -5  -6  -2    6.18    1.06 
  -5   6   2    8.49    1.08 
  -5   7   2    6.49    0.79 
  -5  -7  -2    5.33    0.96 
  -5  -7  -2    3.71    0.70 
  -5  -8  -2    1.17    0.67 
  -5   8   2    2.09    0.53 
  -5  -8  -2    1.35    0.54 
  -5   9   2   11.28    1.31 
  -5  -9  -2   11.28    1.51 
  -5  -9  -2   13.32    1.36 
  -5 -10  -2    7.81    1.33 
  -5 -10  -2    7.74    1.16 
  -5  10   2    8.61    1.16 
  -5  11   2    7.28    1.26 
  -5 -11  -2    7.45    1.38 
  -6 -11   2    2.78    1.00 
  -6  11  -2    3.27    0.79 
  -6  10  -2    1.32    0.54 
  -6 -10   2    1.29    0.81 
  -6 -10   2    1.22    0.57 
  -6   9  -2    2.25    0.58 
  -6  -9   2    1.93    0.80 
  -6  -9   2    2.21    0.62 
   6  -8   2   11.12    1.48 
  -6   8  -2   10.10    1.14 
  -6  -8   2    9.38    1.10 
  -6  -8   2    8.97    1.33 
   6  -7   2   15.38    1.92 
  -6  -7   2   19.62    1.85 
  -6  -7   2   17.46    1.59 
  -6  -6   2   14.29    1.42 
  -6  -6   2   16.27    1.66 
  -6   6  -2   17.12    1.57 
  -6  -5   2   24.38    2.21 
  -6   5  -2   27.74    2.22 
  -6  -5   2   21.78    2.00 
  -6  -4   2    9.45    1.09 
  -6  -4   2   11.98    1.02 
  -6   4  -2    9.13    1.07 
  -6   3  -2   19.62    1.96 
  -6  -3   2   21.49    1.98 
  -6  -3   2   26.51    1.86 
  -6   2  -2   13.36    1.24 
  -6  -2   2   12.00    1.10 
  -6  -2   2   11.93    1.21 
  -6   1  -2    0.66    0.32 
  -6  -1   2    1.31    0.32 
  -6  -1   2    0.43    0.28 
  -6   0  -2   64.63    5.66 
  -6   0   2   80.25    5.27 
  -6   0  -2   73.50    5.12 
  -6   0   2   65.29    5.63 
   6   1   2    1.72    0.55 
  -6   1   2    1.05    0.33 
  -6  -1  -2    0.48    0.35 
  -6   1   2    1.15    0.33 
   6   2   2   10.99    1.33 
  -6  -2  -2   11.12    0.93 
  -6  -2  -2   13.34    1.25 
  -6   2   2   12.67    1.17 
  -6   2   2   13.06    1.13 
   6   3   2   26.65    2.19 
  -6   3   2   24.28    1.92 
  -6   3   2   18.30    1.97 
  -6  -3  -2   21.58    2.05 
  -6  -3  -2   24.48    1.72 
   6   4   2   11.17    1.21 
  -6  -4  -2    9.83    1.19 
  -6  -4  -2   10.18    0.88 
  -6   4   2   10.70    1.09 
   6   5   2   17.71    2.05 
  -6  -5  -2   21.28    1.78 
  -6   5   2   28.29    2.10 
  -6  -5  -2   23.05    2.13 
  -6   5   2   26.07    2.04 
   6   6   2   14.65    1.53 
  -6   6   2   17.36    1.55 
  -6  -6  -2   15.35    1.32 
  -6   6   2   16.61    1.53 
  -6  -6  -2   14.83    1.63 
  -6   7   2   23.13    2.00 
  -6  -7  -2   19.35    2.12 
  -6  -8  -2    9.70    1.43 
  -6   8   2   11.78    1.25 
  -6  -9  -2    1.75    0.82 
  -6   9   2    2.51    0.62 
  -6 -10  -2    0.91    0.76 
  -6  10   2    1.74    0.55 
  -6  11   2    2.12    0.70 
  -6 -11  -2    2.47    1.00 
  -7 -10   2    3.80    1.00 
  -7 -10   2    4.70    0.86 
  -7  10  -2    4.64    0.85 
  -7  -9   2   10.18    1.30 
  -7   9  -2   15.49    1.47 
  -7  -9   2   11.51    1.54 
   7  -8   2    3.43    0.93 
  -7   8  -2    1.44    0.50 
  -7  -8   2    2.24    0.73 
  -7  -8   2    1.73    0.55 
   7  -7   2    9.10    1.33 
  -7  -7   2    8.17    0.92 
  -7   7  -2    5.50    0.88 
  -7  -7   2    5.14    0.97 
  -7  -6   2   46.43    4.02 
  -7   6  -2   52.72    4.03 
  -7  -6   2   43.40    3.65 
  -7  -5   2   10.82    1.28 
  -7   5  -2   12.98    1.31 
  -7  -5   2   12.42    1.19 
  -7  -4   2    5.08    0.76 
  -7   4  -2    3.22    0.67 
  -7   3  -2   56.57    4.56 
  -7  -3   2   56.34    4.54 
  -7  -3   2   52.80    4.16 
  -7  -2   2   33.83    2.94 
  -7   2  -2   41.00    3.27 
  -7  -2   2   40.72    3.23 
  -7  -1   2   29.16    2.52 
  -7   1  -2   29.76    2.55 
  -7   0   2   22.54    2.02 
  -7   0  -2   23.94    2.07 
  -7   0   2   22.97    1.88 
  -7   0  -2   22.15    1.75 
   7   1   2   16.87    1.96 
  -7   1   2   15.27    1.55 
  -7  -1  -2   21.02    1.42 
   7   2   2   35.99    3.32 
  -7   2   2   34.70    2.89 
  -7   2   2   38.94    3.11 
  -7  -2  -2   37.45    3.15 
   7   3   2   51.95    4.47 
  -7   3   2   50.22    4.24 
  -7   3   2   54.40    4.00 
  -7  -3  -2   51.18    4.31 
  -7   4   2    2.99    0.60 
  -7   4   2    6.86    0.82 
  -7  -4  -2    4.58    0.78 
   7   5   2   10.35    1.29 
  -7   5   2   12.83    1.30 
  -7  -5  -2   11.60    1.31 
  -7   5   2   12.25    1.23 
  -7  -6  -2   43.27    3.85 
  -7   6   2   42.97    3.57 
  -7   6   2   48.52    3.81 
  -7   7   2    4.42    0.74 
  -7   8   2    1.72    0.51 
  -7  -8  -2    2.14    0.73 
  -7  -9  -2   10.19    1.50 
  -7   9   2   14.60    1.44 
  -7 -10  -2    4.81    1.11 
  -7  10   2    5.04    0.91 
   8  -9   2   -0.48    0.63 
  -8  -9   2    0.86    0.62 
  -8   9  -2    0.71    0.46 
   8  -8   2    2.30    0.90 
  -8   8  -2    1.42    0.53 
  -8  -8   2    2.06    0.72 
   8  -7   2   11.87    1.85 
  -8  -7   2   15.41    1.45 
  -8  -7   2   15.62    1.64 
  -8   7  -2   15.70    1.58 
  -8   6  -2    7.93    0.93 
  -8  -6   2    4.62    0.79 
  -8  -6   2    7.06    1.01 
  -8  -5   2    4.40    0.78 
  -8   5  -2    4.20    0.74 
  -8  -5   2    4.91    0.71 
  -8   4  -2   19.60    1.95 
  -8  -4   2   22.13    1.99 
  -8   3  -2    8.28    0.98 
  -8  -3   2    7.37    0.95 
  -8   2  -2  103.26    7.97 
  -8  -2   2   98.86    7.92 
  -8  -2   2   95.83    7.30 
  -8  -1   2   13.15    1.38 
  -8  -1   2   15.27    1.31 
  -8   1  -2   12.24    1.37 
  -8   0   2   64.13    5.23 
  -8   0  -2   64.66    5.27 
   8   1   2   17.07    1.83 
  -8   1   2   14.98    1.38 
  -8  -1  -2   12.35    1.42 
  -8   1   2   13.77    1.43 
   8   2   2  100.39    8.27 
  -8   2   2   97.06    7.91 
  -8  -2  -2   99.24    7.96 
  -8   2   2   99.97    7.35 
  -8  -3  -2    7.92    1.04 
  -8   3   2    5.61    0.90 
  -8   3   2    8.45    0.94 
   8   4   2   26.47    2.34 
  -8   4   2   25.93    2.11 
  -8   4   2   20.21    2.12 
  -8  -4  -2   23.48    2.24 
   8   5   2    3.72    0.82 
  -8   5   2    4.96    0.82 
  -8  -5  -2    4.61    0.83 
  -8   5   2    4.67    0.75 
  -8  -6  -2    7.04    1.04 
  -8   6   2    6.92    1.06 
  -8   6   2    7.76    0.94 
  -8  -7  -2   15.02    1.64 
  -8   7   2   14.59    1.53 
  -8   8   2    2.24    0.57 
  -8  -8  -2    1.38    0.65 
  -8   9   2    1.16    0.49 
  -8  -9  -2    0.64    0.71 
   9  -8   2    2.21    1.00 
  -9  -8   2    5.19    0.98 
  -9   8  -2    7.84    0.98 
   9  -7   2    1.80    0.97 
  -9   7  -2    5.79    0.81 
  -9  -7   2    4.24    0.87 
  -9  -6   2   12.08    1.34 
  -9   6  -2   10.94    1.28 
  -9   5  -2    7.32    1.00 
  -9  -5   2    7.79    1.07 
  -9   4  -2    3.80    0.73 
  -9  -4   2    4.33    0.66 
  -9  -4   2    3.77    0.77 
  -9  -3   2    7.77    1.04 
  -9  -3   2    8.88    0.94 
  -9   3  -2    7.75    1.04 
  -9  -2   2    6.54    0.94 
  -9  -2   2    6.95    0.84 
  -9   2  -2    7.53    0.97 
  -9  -1   2   19.91    1.85 
  -9   1  -2   18.13    1.84 
  -9   0   2    6.71    0.88 
  -9   0  -2    6.78    0.94 
   9   1   2   11.79    1.55 
  -9   1   2   10.90    1.14 
   9   2   2    5.65    1.16 
  -9   2   2    8.80    0.95 
  -9   2   2    7.71    0.97 
  -9  -2  -2    7.34    0.99 
   9   3   2   10.05    1.30 
  -9  -3  -2    7.34    1.05 
  -9   3   2    9.42    1.07 
  -9   3   2    7.11    0.95 
   9   4   2    3.66    0.86 
  -9   4   2    3.93    0.72 
  -9   4   2    5.19    0.84 
  -9  -4  -2    4.15    0.81 
  -9  -5  -2    6.72    1.00 
  -9   5   2    6.95    1.03 
  -9   5   2    7.02    0.91 
  -9  -6  -2   11.39    1.30 
  -9   6   2    9.16    1.16 
  -9   7   2    6.24    0.88 
  -9  -7  -2    4.68    0.97 
  -9  -8  -2    4.89    0.99 
  -9   8   2    6.31    0.87 
  10  -7   2    0.47    0.84 
 -10  -7   2    1.80    0.68 
 -10   7  -2    1.69    0.59 
 -10   6  -2   10.92    1.30 
 -10  -6   2   11.01    1.37 
 -10  -5   2   10.45    1.31 
 -10   5  -2   10.74    1.26 
 -10  -4   2   11.61    1.36 
 -10   4  -2   12.62    1.38 
 -10  -3   2    0.86    0.47 
 -10   3  -2    0.96    0.46 
 -10  -2   2    5.88    0.89 
 -10   2  -2    6.81    1.00 
 -10  -1   2    2.27    0.51 
 -10  -1   2    0.21    0.43 
 -10   1  -2    0.51    0.42 
  10   0   2    7.07    1.35 
 -10   0   2    7.60    0.89 
  10   1   2    1.46    0.76 
 -10  -1  -2    0.00    0.39 
 -10   1   2    0.13    0.40 
 -10   1   2    2.32    0.45 
  10   2   2    2.56    0.92 
 -10  -2  -2    4.80    0.84 
 -10   2   2    3.96    0.78 
 -10   2   2    6.22    0.82 
  10   3   2    0.35    0.58 
 -10   3   2    1.50    0.62 
 -10   3   2    0.86    0.46 
 -10  -3  -2    0.69    0.50 
 -10  -4  -2   11.11    1.34 
 -10   4   2   12.73    1.29 
 -10   4   2    7.17    1.18 
 -10  -5  -2   11.54    1.37 
 -10   5   2   11.43    1.26 
 -10   5   2    9.83    1.30 
 -10   6   2   10.97    1.28 
 -10  -6  -2   10.70    1.39 
 -10   7   2    1.97    0.61 
 -10  -7  -2    2.18    0.68 
  11  -5   2    0.55    0.90 
 -11  -5   2    1.80    0.67 
 -11   5  -2    2.36    0.66 
 -11  -4   2   19.38    1.94 
 -11   4  -2   18.23    1.93 
 -11   3  -2    7.59    1.05 
 -11  -3   2    7.55    1.10 
  11  -2   2    6.66    1.45 
 -11   2  -2    5.44    1.00 
 -11  -2   2    5.14    0.94 
 -11  -1   2   11.43    1.35 
 -11   1  -2   12.29    1.41 
  11   0   2   -0.05    0.68 
 -11   0   2    0.31    0.44 
 -11   0  -2    0.11    0.45 
 -11   1   2   11.42    1.37 
 -11  -1  -2   10.91    1.35 
  11   2   2    5.14    1.12 
 -11  -2  -2    4.90    0.93 
 -11   2   2    4.70    0.84 
 -11   3   2    7.17    0.96 
 -11   3   2    3.95    0.86 
 -11   4   2   18.83    1.80 
 -11   4   2   14.79    1.70 
 -11  -4  -2   17.95    1.90 
  11   5   2    0.76    0.68 
 -11   5   2    2.26    0.73 
 -11  -5  -2    1.75    0.72 
 -11   5   2    2.69    0.63 
  12  -3   2    3.18    1.19 
 -12   3  -2    2.09    0.68 
 -12  -3   2    2.89    0.76 
 -12  -2   2    2.30    0.72 
 -12   2  -2    3.31    0.83 
 -12   1  -2   10.27    1.29 
 -12  -1   2    8.08    1.20 
  12   0   2    1.19    0.92 
 -12   0   2    2.51    0.73 
 -12   0  -2    2.19    0.72 
 -12   1   2    8.91    1.20 
 -12  -1  -2    9.05    1.27 
  12   2   2   -0.11    0.72 
 -12  -2  -2    2.28    0.72 
 -12   2   2    2.36    0.66 
  12   3   2    2.53    0.93 
 -12   3   2    2.05    0.66 
 -12  -3  -2    2.14    0.75 
   0  12  -3    4.38    1.00 
   0 -12   3    4.93    1.23 
   0  11  -3    0.79    0.54 
   0 -11   3    1.02    0.79 
   0  10  -3   17.33    1.82 
   0 -10   3   14.97    1.86 
   0   9  -3    2.08    0.62 
   0  -9   3    1.28    0.72 
   0   8  -3   11.36    1.32 
   0  -8   3   12.36    1.41 
   0  -7   3   52.09    4.29 
   0   7  -3   56.95    4.54 
   0   6  -3    0.07    0.25 
   0  -6   3   -0.05    0.15 
   0  -6   3    0.09    0.39 
   0  -5   3  125.11    8.75 
   0   5  -3  118.08    9.37 
   0  -5   3  115.73    9.48 
   0  -4   3   36.62    2.92 
   0  -4   3   38.25    3.09 
   0   4  -3   38.60    3.08 
   0   3  -3  237.47   18.82 
   0  -3   3  250.70   19.29 
   0  -2   3   64.56    5.50 
   0  -2   3   70.28    5.00 
   0   2  -3   71.23    5.33 
   0  -1   3  616.61   46.93 
   0  -1   3  615.11   42.40 
   0   1  -3  555.34   45.73 
   0   0   3   -0.07    0.12 
   0   1   3  595.22   42.95 
   0   1   3  601.84   46.45 
   0   1   3  616.10   47.63 
   0   2   3   62.74    4.59 
   0   2   3   62.52    5.09 
   0   2   3   64.15    4.95 
   0   3   3  233.27   17.56 
   0   3   3  247.78   19.01 
   0   3   3  256.83   19.47 
   0   4   3   40.04    2.99 
   0   4   3   39.84    3.28 
   0   4   3   38.72    3.23 
   0   5   3  119.17    9.45 
   0   5   3  120.37    9.57 
   0   6   3   -0.07    0.24 
   0   7   3   58.19    4.86 
   0   8   3   12.51    1.45 
   0   9   3    2.23    0.67 
   0  10   3   17.96    2.01 
   0  11   3    0.74    0.61 
   0 -12  -3    4.12    1.12 
   0  12   3    5.28    1.18 
   1  12  -3    1.40    0.65 
   1 -12   3    1.19    0.92 
  -1  12  -3    1.08    0.61 
  -1 -12   3    1.02    0.93 
   1  11  -3    5.83    1.07 
   1 -11   3    4.91    1.26 
  -1 -11   3    6.08    1.19 
  -1  11  -3    6.10    1.10 
   1 -10   3    1.21    0.82 
   1  10  -3    1.88    0.60 
  -1  10  -3    1.75    0.63 
  -1 -10   3    2.20    0.77 
   1   9  -3   11.69    1.35 
   1  -9   3   11.14    1.42 
  -1  -9   3   10.21    1.40 
  -1   9  -3   12.20    1.38 
   1  -8   3   23.75    2.25 
   1   8  -3   26.81    2.33 
  -1   8  -3   25.35    2.31 
  -1  -8   3   22.68    2.20 
   1  -7   3   10.06    1.00 
   1  -7   3   10.45    1.29 
   1   7  -3   11.23    1.18 
  -1  -7   3   11.13    1.26 
  -1   7  -3   11.70    1.22 
   1   6  -3   21.03    1.85 
   1  -6   3   19.32    1.79 
  -1  -6   3   19.67    1.80 
  -1   6  -3   21.55    1.85 
   1  -5   3  110.14    7.78 
   1   5  -3  105.44    8.32 
   1  -5   3  111.02    8.47 
  -1   5  -3   97.46    8.29 
  -1  -5   3  105.98    7.76 
  -1  -5   3  104.95    8.39 
   1   4  -3   64.18    5.35 
   1  -4   3   72.26    5.48 
   1  -4   3   69.15    5.03 
  -1  -4   3   65.44    5.03 
  -1  -4   3   67.70    5.42 
   1   3  -3   86.13    6.76 
   1  -3   3   86.03    6.95 
   1  -3   3   86.36    6.32 
  -1  -3   3   85.68    6.91 
  -1  -3   3   88.03    6.31 
  -1   3  -3   87.80    6.77 
   1   2  -3  182.63   14.54 
   1  -2   3  197.08   14.97 
   1  -2   3  201.68   13.51 
  -1   2  -3  167.51   14.55 
  -1  -2   3  195.07   14.94 
  -1  -2   3  188.74   13.51 
   1  -1   3  173.97   12.31 
  -1  -1   3  175.28   12.34 
  -1  -1   3  167.42   13.66 
  -1  -1   3  167.64   13.25 
  -1   1  -3  177.27   13.29 
   1   0   3    4.34    0.40 
  -1   0  -3    5.40    0.44 
  -1   0   3    3.25    0.45 
   1   1   3  165.78   12.13 
   1   1   3  168.77   13.50 
  -1   1   3  172.17   13.51 
  -1  -1  -3  180.13   13.15 
  -1   1   3  170.63   12.18 
  -1   1   3  163.37   13.11 
   1   2   3  199.82   15.09 
   1   2   3  183.44   13.57 
   1   2   3  183.22   14.71 
  -1   2   3  198.69   15.10 
  -1  -2  -3  175.93   14.71 
  -1   2   3  200.96   13.63 
   1   3   3   90.24    6.37 
   1   3   3   88.09    6.92 
   1   3   3   86.13    7.06 
  -1   3   3   85.41    6.90 
  -1   3   3   91.00    6.41 
   1   4   3   60.22    4.89 
   1   4   3   64.08    4.96 
  -1   4   3   62.74    4.90 
  -1   4   3   57.27    4.52 
   1   5   3  108.68    8.64 
   1   5   3  106.94    8.54 
  -1   5   3  105.49    7.88 
  -1   5   3  111.00    8.56 
   1   6   3   22.14    1.96 
   1   6   3   19.69    1.86 
  -1   6   3   23.01    2.00 
   1   7   3   13.07    1.36 
  -1   7   3   12.20    1.39 
   1   8   3   28.22    2.69 
  -1   8   3   30.26    2.73 
   1   9   3   12.59    1.55 
  -1   9   3   14.68    1.60 
   1  10   3    2.00    0.68 
  -1  10   3    2.04    0.69 
   1  11   3    6.53    1.19 
  -1  11   3    6.08    1.18 
  -1 -11  -3    5.84    1.19 
   1  12   3    1.40    0.68 
  -1  12   3    1.19    0.73 
  -1 -12  -3    1.33    0.87 
   2 -12   3    2.04    1.01 
   2  12  -3    3.03    0.82 
  -2  12  -3    2.08    0.77 
  -2 -12   3    1.10    0.96 
   2 -11   3    6.94    1.35 
   2  11  -3    5.29    1.02 
  -2 -11   3    4.61    1.15 
  -2  11  -3    5.20    1.02 
   2  10  -3   10.36    1.24 
   2 -10   3    9.10    1.41 
  -2 -10   3    6.77    1.27 
  -2  10  -3    8.39    1.18 
   2  -9   3   23.48    2.23 
   2   9  -3   22.26    2.14 
  -2  -9   3   18.27    2.07 
  -2   9  -3   23.35    2.19 
   2   8  -3   30.44    2.77 
   2  -8   3   32.15    2.75 
  -2   8  -3   32.56    2.81 
  -2  -8   3   30.10    2.66 
   2  -7   3   19.69    1.92 
   2   7  -3   19.74    1.87 
   2  -7   3   21.83    1.87 
  -2   7  -3   19.73    1.85 
  -2  -7   3   19.18    1.86 
   2  -6   3   45.29    3.61 
   2  -6   3   49.19    3.86 
   2   6  -3   46.38    3.79 
  -2  -6   3   42.51    3.58 
   2  -5   3  100.71    7.78 
   2   5  -3   94.91    7.60 
   2  -5   3   97.10    7.11 
  -2   5  -3   92.53    7.59 
   2  -4   3   43.19    3.32 
   2  -4   3   41.97    3.62 
   2   4  -3   44.85    3.51 
  -2   4  -3   46.31    3.53 
  -2  -4   3   41.08    3.28 
   2  -3   3   81.56    6.67 
   2  -3   3   78.40    6.02 
  -2   3  -3   88.85    6.49 
  -2  -3   3   78.39    6.03 
  -2  -3   3   85.39    6.47 
   2  -2   3   35.09    2.42 
   2  -2   3   34.96    2.71 
  -2   2  -3   27.48    2.56 
  -2  -2   3   32.30    2.43 
  -2  -2   3   30.84    2.56 
   2  -1   3   10.57    1.09 
   2  -1   3   11.04    0.92 
  -2  -1   3   13.31    0.98 
   2   0   3  166.48   13.98 
   2   0   3  184.36   12.53 
  -2   0  -3  163.33   13.58 
  -2   0   3  186.12   13.56 
  -2   0   3  179.32   12.62 
   2   1   3   11.46    1.06 
   2   1   3   10.31    0.85 
  -2   1   3   11.12    0.95 
  -2  -1  -3   13.42    1.04 
   2   2   3   32.88    2.29 
  -2   2   3   28.41    2.50 
  -2  -2  -3   30.86    2.57 
  -2   2   3   33.01    2.39 
   2   3   3   74.97    6.35 
  -2  -3  -3   82.77    6.26 
  -2   3   3   72.99    5.77 
  -2   3   3   85.06    6.21 
   2   4   3   41.40    3.52 
   2   4   3   40.48    3.56 
  -2  -4  -3   45.23    3.58 
  -2   4   3   46.67    3.52 
  -2   4   3   42.57    3.27 
   2   5   3   93.33    7.41 
   2   5   3   95.27    7.34 
  -2   5   3   90.83    7.30 
  -2   5   3   89.27    6.77 
   2   6   3   43.72    3.71 
   2   6   3   44.39    3.78 
  -2   6   3   47.91    3.80 
   2   7   3   19.73    1.80 
   2   7   3   19.84    1.96 
  -2   7   3   22.12    2.00 
   2   8   3   31.53    2.84 
  -2   8   3   30.74    2.85 
   2   9   3   23.48    2.23 
  -2  -9  -3   19.06    2.03 
  -2   9   3   23.60    2.25 
   2  10   3    9.69    1.33 
  -2 -10  -3    7.86    1.30 
  -2  10   3   10.07    1.32 
   2  11   3    6.87    1.24 
  -2 -11  -3    5.83    1.17 
  -2  11   3    6.76    1.25 
   2  12   3    3.09    0.93 
  -2  12   3    3.16    0.88 
  -2 -12  -3    2.69    0.98 
   3 -12   3    4.22    1.23 
  -3  12  -3    4.18    0.98 
  -3 -12   3    6.11    1.33 
  -3 -12   3    4.38    1.11 
   3 -11   3    6.38    1.28 
   3  11  -3    4.64    0.93 
  -3 -11   3    5.08    1.05 
  -3 -11   3    5.12    1.12 
  -3  11  -3    5.57    1.06 
   3 -10   3   33.46    3.09 
   3  10  -3   32.67    3.08 
  -3 -10   3   34.98    3.00 
  -3 -10   3   35.28    3.20 
  -3  10  -3   32.22    3.11 
   3  -9   3   21.93    2.22 
   3   9  -3   21.53    2.11 
  -3  -9   3   21.73    2.21 
  -3  -9   3   20.08    2.06 
  -3   9  -3   24.06    2.15 
   3   8  -3    2.53    0.57 
   3  -8   3    2.33    0.74 
  -3   8  -3    3.86    0.65 
  -3  -8   3    2.81    0.73 
  -3  -8   3    2.75    0.69 
   3   7  -3   11.69    1.26 
   3  -7   3   14.21    1.39 
   3  -7   3   13.48    1.40 
  -3   7  -3   11.37    1.24 
  -3  -7   3   12.28    1.26 
  -3  -7   3   11.53    1.39 
   3  -6   3    4.74    0.74 
   3  -6   3    3.95    0.78 
  -3  -6   3    3.97    0.68 
  -3  -6   3    4.89    0.77 
   3  -5   3   21.55    1.93 
   3  -5   3   21.03    2.06 
  -3  -5   3   23.35    2.01 
  -3   5  -3   24.14    1.98 
  -3  -5   3   22.97    1.88 
   3  -4   3   51.36    3.73 
   3  -4   3   52.59    4.11 
  -3  -4   3   47.91    3.98 
  -3   4  -3   44.57    3.95 
  -3  -4   3   49.80    3.72 
   3  -3   3   21.87    1.61 
   3  -3   3   20.79    1.80 
  -3  -3   3   17.94    1.69 
  -3  -3   3   19.31    1.58 
  -3   3  -3   17.92    1.65 
   3  -2   3   58.55    3.84 
   3  -2   3   56.22    4.31 
  -3  -2   3   48.86    4.10 
  -3  -2   3   52.45    3.86 
  -3   2  -3   44.71    4.12 
   3  -1   3  168.92   13.27 
   3  -1   3  177.98   11.89 
  -3  -1   3  171.43   11.96 
  -3  -1   3  154.79   12.84 
  -3   1  -3  158.79   12.88 
   3   0   3  241.49   16.38 
   3   0   3  225.11   18.31 
  -3   0   3  233.14   17.76 
  -3   0  -3  230.54   17.80 
  -3   0   3  221.55   16.49 
   3   1   3  166.66   13.32 
  -3   1   3  176.94   12.03 
  -3   1   3  167.07   12.92 
  -3  -1  -3  158.11   12.96 
   3   2   3   59.45    4.64 
  -3  -2  -3   55.12    4.04 
  -3  -2  -3   57.93    4.52 
  -3   2   3   53.65    4.18 
   3   3   3   19.90    1.72 
  -3   3   3   17.68    1.62 
  -3   3   3   19.31    1.57 
  -3  -3  -3   19.60    1.71 
   3   4   3   50.68    3.82 
  -3  -4  -3   45.54    3.81 
  -3   4   3   45.42    3.50 
  -3   4   3   42.84    3.72 
   3   5   3   24.76    1.93 
  -3  -5  -3   18.51    1.94 
  -3   5   3   21.94    1.91 
  -3   5   3   21.12    1.81 
   3   6   3    3.57    0.54 
  -3   6   3    3.99    0.68 
  -3  -6  -3    3.84    0.75 
  -3  -6  -3    3.65    0.61 
  -3  -7  -3   13.39    1.24 
  -3  -7  -3   10.23    1.38 
  -3   7   3   11.53    1.24 
   3   8   3    2.88    0.63 
  -3  -8  -3    1.81    0.71 
  -3   8   3    2.65    0.65 
  -3  -8  -3    1.97    0.62 
   3   9   3   21.45    2.11 
  -3  -9  -3   21.15    2.18 
  -3   9   3   20.78    2.11 
  -3  -9  -3   18.37    1.90 
   3  10   3   35.72    3.30 
  -3 -10  -3   35.95    3.05 
  -3  10   3   35.94    3.30 
  -3 -10  -3   32.41    3.25 
   3  11   3    5.81    1.11 
  -3 -11  -3    4.64    1.04 
  -3 -11  -3    4.75    1.15 
  -3  11   3    4.66    1.02 
  -3 -12  -3    2.86    1.08 
  -3  12   3    4.53    1.04 
  -3 -12  -3    4.89    1.28 
   4 -11   3   -0.11    0.72 
  -4  11  -3   -0.17    0.46 
  -4 -11   3    1.04    0.78 
  -4 -11   3    0.31    0.61 
   4 -10   3    7.49    1.34 
  -4 -10   3    8.21    1.29 
  -4  10  -3    9.38    1.14 
  -4 -10   3    6.56    1.13 
   4  -9   3   12.15    1.40 
  -4  -9   3    7.91    1.21 
  -4   9  -3    7.91    1.07 
  -4  -9   3    9.37    1.11 
   4  -8   3    2.44    0.76 
   4  -8   3    2.99    0.73 
  -4  -8   3    3.51    0.80 
  -4   8  -3    3.25    0.61 
  -4  -8   3    2.89    0.64 
   4  -7   3    2.50    0.73 
   4  -7   3    2.89    0.70 
  -4  -7   3    3.05    0.75 
  -4   7  -3    2.99    0.57 
  -4  -7   3    2.78    0.61 
   4  -6   3   10.72    1.20 
  -4   6  -3   10.01    1.02 
  -4  -6   3    8.10    1.16 
  -4  -6   3    8.71    0.99 
   4  -5   3   18.73    1.99 
  -4  -5   3   22.76    1.95 
  -4  -5   3   21.86    1.78 
   4  -4   3    7.18    0.88 
  -4  -4   3    5.39    0.76 
  -4  -4   3    5.25    0.68 
  -4   4  -3    5.72    0.68 
  -4   3  -3    5.76    0.74 
  -4  -3   3    7.22    0.72 
  -4   2  -3   35.96    3.07 
  -4  -2   3   39.06    3.04 
   4  -1   3   30.24    2.34 
  -4  -1   3   21.76    1.96 
  -4   0   3    4.01    0.48 
  -4   0  -3    3.90    0.51 
  -4   1   3    9.06    0.88 
  -4  -1  -3   10.11    0.94 
  -4  -2  -3   43.90    3.58 
  -4   3   3    4.62    0.57 
  -4   3   3    5.33    0.70 
  -4  -3  -3    4.42    0.71 
   4   4   3    6.10    0.75 
  -4  -4  -3    5.11    0.57 
  -4   4   3    5.70    0.65 
  -4   4   3    5.67    0.75 
   4   5   3   17.34    1.73 
  -4   5   3   21.32    1.71 
  -4  -5  -3   18.03    1.57 
  -4  -5  -3   22.69    1.92 
   4   6   3    9.12    1.02 
  -4  -6  -3    8.83    0.98 
  -4   6   3    8.87    1.05 
  -4  -6  -3   12.90    1.29 
  -4   6   3   10.13    1.06 
  -4  -7  -3    2.79    0.75 
  -4   7   3    2.88    0.59 
  -4  -7  -3    3.24    0.62 
  -4  -8  -3    2.50    0.64 
  -4   8   3    3.66    0.68 
  -4  -8  -3    1.48    0.68 
  -4  -9  -3   11.04    1.24 
  -4  -9  -3    7.69    1.30 
  -4   9   3    8.50    1.17 
  -4 -10  -3    7.97    1.26 
  -4 -10  -3    5.21    1.05 
  -4  10   3    7.51    1.10 
  -4  11   3   -0.11    0.43 
  -4 -11  -3    0.74    0.66 
  -4 -11  -3    0.75    0.81 
   5 -11   3    4.43    1.18 
  -5 -11   3    4.78    1.17 
  -5  11  -3    4.99    0.94 
  -5 -11   3    4.66    0.98 
   5 -10   3    1.93    0.91 
  -5 -10   3    1.82    0.88 
  -5 -10   3    3.25    0.77 
  -5  10  -3    2.79    0.64 
   5  -9   3   21.08    2.40 
  -5  -9   3   23.11    2.21 
  -5   9  -3   31.09    2.44 
  -5  -9   3   25.16    2.48 
   5  -8   3   20.34    2.18 
   5  -8   3   21.26    2.28 
  -5  -8   3   20.55    2.00 
  -5  -8   3   23.32    2.24 
  -5   8  -3   28.04    2.19 
   5  -7   3    9.60    1.23 
  -5  -7   3    7.40    1.13 
  -5   7  -3    8.48    0.99 
  -5  -7   3    7.98    0.97 
   5  -6   3   17.44    1.66 
  -5   6  -3   11.92    1.37 
  -5  -6   3   14.71    1.37 
  -5  -6   3   15.19    1.54 
   5  -5   3   35.39    2.81 
  -5  -5   3   30.40    2.63 
  -5   5  -3   25.99    2.55 
  -5  -5   3   29.53    2.40 
   5  -4   3   12.72    1.44 
  -5  -4   3   12.84    1.26 
  -5  -4   3   13.24    1.18 
  -5   4  -3   11.57    1.23 
   5  -3   3   12.14    1.49 
  -5  -3   3   14.51    1.28 
  -5  -3   3   14.84    1.35 
  -5   3  -3   15.87    1.36 
   5  -2   3   13.52    1.25 
  -5  -2   3    9.92    1.01 
  -5   2  -3    9.34    1.04 
  -5   1  -3   48.95    4.21 
  -5  -1   3   62.02    3.94 
  -5  -1   3   46.73    4.15 
   5   0   3  102.31    8.14 
  -5   0   3  101.97    7.28 
  -5   0   3   97.53    7.79 
  -5   0  -3   96.69    7.83 
   5   1   3   65.53    4.78 
  -5   1   3   49.53    4.51 
  -5  -1  -3   50.00    4.55 
  -5   1   3   63.88    4.27 
   5   2   3   12.67    1.15 
  -5  -2  -3    9.65    1.06 
  -5   2   3    9.25    0.97 
   5   3   3   12.40    1.40 
  -5   3   3   17.26    1.34 
  -5  -3  -3   15.60    1.43 
  -5  -3  -3   13.54    1.06 
  -5   3   3   13.25    1.27 
   5   4   3   11.28    1.23 
  -5   4   3   13.26    1.23 
  -5   4   3   11.76    1.16 
  -5  -4  -3   12.08    1.30 
  -5  -4  -3   12.07    0.97 
   5   5   3   32.87    2.65 
  -5   5   3   28.67    2.44 
  -5   5   3   26.00    2.52 
  -5  -5  -3   29.50    2.65 
  -5  -5  -3   31.98    2.28 
   5   6   3   15.18    1.40 
  -5  -6  -3   13.75    1.51 
  -5  -6  -3   14.29    1.26 
  -5   6   3   14.17    1.40 
  -5   6   3   13.18    1.36 
  -5   7   3    9.40    0.99 
  -5  -7  -3    7.41    0.93 
  -5  -7  -3    7.48    1.12 
  -5  -8  -3   17.81    1.87 
  -5  -8  -3   22.54    2.24 
  -5   8   3   25.97    2.10 
  -5   9   3   30.16    2.57 
  -5  -9  -3   24.22    2.66 
  -5 -10  -3    2.58    0.89 
  -5  10   3    2.57    0.71 
  -5 -11  -3    3.39    1.05 
  -5  11   3    3.23    0.83 
   6 -10   3    1.95    0.91 
  -6 -10   3    1.23    0.62 
  -6  10  -3    1.64    0.56 
  -6 -10   3    1.69    0.82 
   6  -9   3    0.82    0.68 
  -6   9  -3    1.42    0.49 
  -6  -9   3    0.78    0.70 
  -6  -9   3   -0.19    0.43 
   6  -8   3   24.45    2.69 
  -6  -8   3   27.78    2.60 
  -6   8  -3   30.22    2.52 
  -6  -8   3   27.20    2.36 
   6  -7   3   19.66    2.13 
  -6   7  -3   20.32    1.92 
  -6  -7   3   21.22    1.83 
  -6  -7   3   19.86    1.99 
   6  -6   3    1.34    0.61 
  -6   6  -3   -0.03    0.30 
  -6  -6   3   -0.63    0.42 
  -6  -6   3    0.47    0.36 
   6  -5   3   22.98    2.24 
  -6   5  -3   20.05    1.96 
  -6  -5   3   22.89    1.86 
  -6  -5   3   21.13    2.00 
   6  -4   3   58.35    5.01 
  -6  -4   3   59.76    4.40 
  -6   4  -3   54.33    4.72 
  -6  -4   3   60.06    4.74 
   6  -3   3    7.04    1.14 
  -6   3  -3    8.25    0.91 
  -6  -3   3    7.67    0.88 
  -6  -3   3    6.97    0.82 
   6  -2   3   34.56    3.46 
  -6   2  -3   44.71    3.28 
  -6  -2   3   42.84    3.23 
  -6  -2   3   33.04    2.98 
   6  -1   3   56.03    4.97 
  -6   1  -3   63.21    4.74 
  -6  -1   3   60.14    4.68 
  -6  -1   3   53.38    4.35 
  -6   0   3    4.65    0.63 
  -6   0  -3    5.50    0.72 
   6   1   3   54.97    4.91 
  -6   1   3   64.06    4.70 
  -6   1   3   52.91    4.36 
  -6  -1  -3   60.17    4.73 
   6   2   3   33.09    3.15 
  -6   2   3   30.67    2.79 
  -6  -2  -3   37.80    3.04 
  -6   2   3   41.22    2.99 
   6   3   3    5.98    0.93 
  -6  -3  -3    7.10    0.91 
  -6   3   3    5.32    0.74 
  -6   3   3    7.55    0.77 
   6   4   3   56.50    4.70 
  -6  -4  -3   53.62    4.59 
  -6   4   3   52.82    4.51 
  -6   4   3   60.32    4.29 
   6   5   3   21.42    1.95 
  -6   5   3   21.60    1.88 
  -6  -5  -3   20.68    1.97 
  -6   5   3   18.98    1.85 
   6   6   3    1.36    0.45 
  -6   6   3    0.41    0.29 
  -6   6   3    0.74    0.49 
  -6  -6  -3    0.01    0.46 
  -6   7   3   20.88    1.92 
  -6  -7  -3   20.16    2.09 
  -6   8   3   31.02    2.61 
  -6  -8  -3   26.11    2.71 
  -6   9   3    1.13    0.45 
  -6  -9  -3    0.46    0.70 
  -6  10   3    2.40    0.64 
  -6 -10  -3    0.94    0.78 
   7 -10   3    0.68    0.78 
  -7 -10   3    1.06    0.76 
  -7 -10   3    0.63    0.56 
  -7  10  -3    1.92    0.59 
   7  -9   3    2.07    0.83 
  -7  -9   3    1.02    0.53 
  -7  -9   3   -0.03    0.61 
  -7   9  -3    0.17    0.39 
   7  -8   3   10.26    1.66 
  -7  -8   3   16.86    1.64 
  -7  -8   3   13.77    1.41 
   7  -7   3    2.53    0.81 
  -7  -7   3    3.65    0.76 
  -7  -7   3    2.95    0.64 
   7  -6   3    1.25    0.70 
  -7  -6   3    2.42    0.55 
   7  -5   3   39.45    4.06 
  -7  -5   3   42.38    3.51 
  -7  -5   3   46.88    3.82 
  -7   5  -3   51.73    3.86 
   7  -4   3   40.64    3.42 
  -7  -4   3   37.08    2.87 
  -7   4  -3   33.28    3.06 
  -7  -4   3   34.21    3.06 
   7  -3   3   10.51    1.38 
  -7  -3   3    8.53    0.97 
  -7   2  -3   40.98    3.47 
  -7  -2   3   41.24    3.42 
   7  -1   3   36.89    3.56 
  -7  -1   3   42.02    3.27 
  -7  -1   3   36.98    3.05 
  -7   1  -3   40.33    3.31 
  -7   0   3   26.35    2.20 
  -7   0  -3   24.12    2.24 
   7   1   3   37.05    3.63 
  -7   1   3   41.88    3.20 
  -7  -1  -3   41.57    3.43 
  -7   1   3   41.77    3.39 
   7   2   3   21.77    2.20 
  -7   2   3   22.33    1.92 
  -7  -3  -3    4.08    0.71 
  -7   3   3    3.57    0.61 
   7   4   3   37.62    3.09 
  -7  -4  -3   33.20    2.98 
  -7   4   3   35.23    2.79 
  -7   4   3   30.26    2.85 
  -7  -5  -3   46.04    4.02 
  -7   5   3   46.96    3.74 
  -7   5   3   48.28    3.92 
   7   6   3    1.39    0.53 
  -7  -6  -3    2.08    0.68 
  -7   6   3    3.19    0.71 
  -7   7   3    4.67    0.68 
  -7   7   3    4.23    0.85 
  -7  -7  -3    3.85    0.86 
  -7   8   3   23.48    2.02 
  -7  -8  -3   17.45    2.09 
  -7   9   3    0.60    0.41 
  -7  -9  -3    1.22    0.73 
  -7  10   3    2.06    0.59 
  -7 -10  -3    1.44    0.84 
  -8   9  -3    8.29    1.04 
  -8  -9   3    5.81    0.97 
  -8  -9   3    7.01    1.18 
   8  -8   3    8.61    1.51 
  -8  -8   3    8.75    1.26 
  -8   8  -3   10.99    1.23 
  -8  -8   3   10.10    1.17 
   8  -7   3    7.81    1.52 
  -8   7  -3   14.52    1.38 
  -8  -7   3   10.97    1.24 
  -8  -7   3   12.52    1.40 
   8  -6   3    1.91    0.84 
  -8  -6   3    3.87    0.75 
  -8   6  -3    3.27    0.66 
  -8   5  -3    2.92    0.63 
  -8  -5   3    3.68    0.71 
  -8   4  -3   14.68    1.44 
  -8  -4   3   12.92    1.42 
  -8  -3   3   26.18    2.41 
  -8   3  -3   28.32    2.47 
   8  -2   3   11.46    1.57 
  -8  -2   3    9.72    1.05 
  -8  -2   3   10.19    1.13 
  -8   2  -3   10.10    1.15 
   8  -1   3   13.68    1.93 
  -8   1  -3   19.15    1.68 
  -8  -1   3   20.11    1.66 
  -8  -1   3   13.81    1.49 
   8   0   3   43.96    4.11 
  -8   0   3   45.30    3.56 
  -8   0  -3   46.55    3.86 
  -8   0   3   46.88    3.81 
   8   1   3   12.00    1.53 
  -8   1   3   12.65    1.26 
   8   2   3   10.07    1.34 
  -8  -2  -3    9.67    1.14 
  -8   2   3   10.36    1.09 
  -8   2   3    8.66    1.01 
   8   3   3    8.71    1.28 
  -8   3   3   11.05    1.15 
  -8  -4  -3   12.64    1.42 
  -8   4   3   14.16    1.31 
  -8   4   3   10.37    1.31 
  -8   5   3    5.46    0.86 
  -8  -5  -3    3.44    0.74 
  -8   5   3    2.72    0.59 
   8   6   3    1.31    0.58 
  -8   6   3    2.09    0.72 
  -8  -6  -3    2.74    0.72 
  -8   6   3    3.84    0.64 
  -8   7   3   12.25    1.29 
  -8  -7  -3   10.89    1.42 
  -8   8   3   10.22    1.15 
  -8  -8  -3    8.85    1.32 
  -8  -9  -3    5.63    1.13 
  -8   9   3    7.98    0.99 
   9  -8   3    2.33    0.95 
  -9   8  -3    2.18    0.65 
  -9  -8   3    2.79    0.76 
   9  -7   3    1.04    0.75 
  -9   7  -3    2.14    0.58 
  -9  -7   3    1.60    0.62 
   9  -6   3    0.31    0.66 
  -9  -6   3   -0.11    0.43 
  -9  -6   3    0.43    0.41 
  -9   6  -3   -0.04    0.32 
  -9  -5   3    9.46    1.19 
  -9   5  -3   11.26    1.25 
   9  -4   3    7.06    1.38 
  -9  -4   3    8.27    1.04 
  -9   4  -3    8.52    1.04 
  -9  -4   3    6.54    0.87 
   9  -3   3    0.48    0.75 
  -9  -3   3    1.71    0.53 
  -9  -3   3    1.03    0.42 
  -9   3  -3    1.19    0.49 
   9  -2   3    3.07    0.90 
  -9  -2   3    2.92    0.57 
  -9   2  -3    1.86    0.55 
  -9  -2   3    1.63    0.52 
   9  -1   3    1.84    0.84 
  -9  -1   3    2.62    0.57 
  -9  -1   3    1.52    0.49 
  -9   1  -3    3.57    0.69 
   9   1   3    2.06    0.82 
  -9   1   3    2.10    0.57 
  -9  -1  -3    4.18    0.76 
  -9   1   3    3.77    0.69 
   9   2   3    2.38    0.80 
  -9   2   3    2.01    0.50 
  -9  -2  -3    1.88    0.60 
  -9   2   3    3.02    0.59 
   9   3   3    0.62    0.59 
  -9   3   3    0.93    0.42 
  -9   3   3    0.60    0.56 
  -9  -3  -3    0.77    0.52 
   9   4   3    6.20    1.13 
  -9   4   3    6.83    1.03 
  -9  -4  -3    7.89    1.08 
  -9   4   3    6.81    0.91 
  -9   5   3    9.73    1.08 
  -9  -5  -3    8.64    1.15 
  -9   5   3    7.46    1.16 
  -9   6   3   -0.27    0.31 
  -9  -6  -3    0.16    0.46 
  -9   6   3    0.43    0.58 
  -9  -7  -3    2.02    0.71 
  -9   7   3    2.37    0.57 
  -9  -8  -3    2.16    0.75 
  -9   8   3    2.10    0.57 
  10  -7   3    0.46    0.85 
 -10   7  -3    3.46    0.74 
 -10  -7   3    2.98    0.77 
  10  -6   3    4.53    1.16 
 -10  -6   3    2.39    0.68 
 -10   6  -3    1.80    0.58 
  10  -5   3    1.34    0.90 
 -10  -5   3    2.90    0.72 
 -10   5  -3    3.41    0.71 
  10  -4   3    1.71    0.96 
 -10  -4   3    4.73    0.83 
 -10   4  -3    4.99    0.84 
  10  -3   3    6.07    1.21 
 -10  -3   3    2.38    0.63 
 -10   3  -3    2.50    0.64 
  10  -2   3    2.72    0.99 
 -10  -2   3    2.84    0.66 
 -10   2  -3    2.29    0.67 
 -10  -2   3    2.51    0.58 
  10  -1   3    7.11    1.43 
 -10  -1   3   10.26    1.13 
 -10  -1   3    8.13    1.04 
 -10   1  -3   10.95    1.20 
  10   0   3    1.44    0.82 
 -10   0   3    1.05    0.47 
 -10   0  -3    0.02    0.40 
 -10   0   3    0.17    0.40 
 -10  -1  -3   11.41    1.34 
 -10   1   3   10.52    1.18 
 -10   1   3   11.39    1.29 
  10   2   3    1.55    0.78 
 -10  -2  -3    3.02    0.72 
 -10   2   3    2.91    0.63 
  10   3   3    4.80    1.02 
 -10  -3  -3    2.48    0.73 
 -10   3   3    2.81    0.65 
 -10   3   3    4.33    0.82 
  10   4   3    2.35    0.84 
 -10   4   3    4.74    0.78 
 -10  -4  -3    3.42    0.80 
 -10   4   3    4.48    0.88 
  10   5   3    1.21    0.68 
 -10   5   3    3.17    0.76 
 -10   5   3    3.31    0.66 
 -10  -5  -3    3.94    0.83 
 -10  -6  -3    3.74    0.87 
 -10   6   3    4.43    0.94 
 -10   7   3    3.02    0.66 
 -10  -7  -3    2.68    0.76 
  11  -5   3    2.50    0.95 
 -11   5  -3    0.51    0.47 
 -11  -5   3    0.21    0.50 
  11  -4   3    5.21    1.25 
 -11  -4   3    5.40    0.96 
 -11   4  -3    4.73    0.90 
  11  -3   3   13.14    2.10 
 -11  -3   3   17.93    1.75 
 -11   3  -3   17.23    1.77 
 -11  -2   3    7.82    1.09 
 -11   2  -3    7.62    1.15 
  11  -1   3    1.07    0.89 
 -11  -1   3    3.01    0.68 
 -11   1  -3    3.44    0.76 
 -11   0  -3    4.40    0.87 
 -11   0   3    4.94    0.89 
  11   1   3    1.08    0.86 
 -11   1   3    3.98    0.77 
 -11  -1  -3    3.39    0.78 
  11   2   3    1.75    0.85 
 -11   2   3    3.21    0.80 
  11   3   3   11.44    1.83 
 -11  -3  -3   18.34    1.80 
 -11   3   3   15.67    1.64 
 -11   3   3   16.98    1.68 
  11   4   3    5.11    1.13 
 -11   4   3    5.09    0.90 
 -11  -4  -3    5.78    1.03 
 -11   4   3    6.76    1.09 
  11   5   3    1.02    0.70 
 -11   5   3    0.62    0.45 
 -11   5   3    1.40    0.74 
 -11  -5  -3    0.44    0.54 
  12  -2   3    1.83    1.01 
 -12   2  -3    4.21    0.92 
 -12  -2   3    4.44    0.88 
  12  -1   3    0.16    0.86 
 -12   1  -3    0.02    0.45 
 -12  -1   3    0.30    0.47 
  12   0   3    0.00    0.84 
 -12   0  -3    2.78    0.73 
 -12   0   3    2.97    0.77 
  12   1   3    0.58    0.83 
 -12  -1  -3    0.58    0.53 
 -12   1   3    0.18    0.40 
  12   2   3    2.46    1.00 
 -12   2   3    3.95    0.82 
 -12  -2  -3    3.98    0.90 
   0  12  -4    0.80    0.56 
   0 -12   4    0.04    0.81 
   0  11  -4    6.20    1.08 
   0 -11   4    4.54    1.09 
   0  10  -4    4.33    0.88 
   0 -10   4    4.97    1.05 
   0   9  -4    8.52    1.09 
   0  -9   4    7.14    1.18 
   0   8  -4   18.95    1.83 
   0  -8   4   18.71    1.88 
   0   7  -4    2.26    0.51 
   0  -7   4    2.41    0.65 
   0   6  -4  336.47   24.36 
   0  -6   4  297.50   24.80 
   0  -6   4  308.70   22.58 
   0   5  -4   18.38    1.60 
   0  -5   4   17.26    1.55 
   0  -5   4   18.36    1.57 
   0  -4   4  189.83   13.33 
   0   4  -4  181.82   14.31 
   0  -4   4  182.27   14.65 
   0   3  -4   16.00    1.36 
   0  -3   4   16.93    1.38 
   0   2  -4  100.51    7.93 
   0  -2   4  105.32    7.43 
   0  -2   4  102.34    8.21 
   0  -1   4  213.74   16.29 
   0  -1   4  213.44   14.69 
   0   1  -4  189.62   15.78 
   0   0  -4   -0.09    0.09 
   0   0   4    0.03    0.14 
   0   0   4    0.28    0.19 
   0   1   4  203.83   16.17 
   0   1   4  217.20   15.00 
   0   1   4  208.77   16.65 
   0   2   4  100.43    8.17 
   0   2   4  101.47    7.35 
   0   2   4  103.67    7.93 
   0   3   4   17.28    1.45 
   0   3   4   18.12    1.54 
   0   3   4   14.70    1.34 
   0   4   4  189.40   14.87 
   0   4   4  188.65   14.53 
   0   4   4  182.01   13.41 
   0   5   4   20.22    1.73 
   0   5   4   18.96    1.69 
   0   5   4   17.02    1.55 
   0   6   4  331.69   25.77 
   0   7   4    1.92    0.53 
   0   8   4   19.61    1.99 
   0   9   4    9.00    1.24 
   0  10   4    5.95    1.11 
   0  11   4    6.09    1.18 
   0  12   4    0.50    0.59 
   1  12  -4    0.43    0.49 
   1 -12   4   -0.64    0.72 
  -1 -12   4    0.22    0.77 
  -1  12  -4    0.51    0.52 
   1  11  -4    2.11    0.65 
   1 -11   4    0.63    0.83 
  -1  11  -4    1.95    0.64 
  -1 -11   4    0.46    0.73 
   1  10  -4    3.54    0.77 
   1 -10   4    3.71    0.97 
  -1  10  -4    3.61    0.81 
  -1 -10   4    4.09    0.99 
   1   9  -4   17.14    1.66 
   1  -9   4   14.69    1.71 
  -1   9  -4   15.93    1.67 
  -1  -9   4   14.05    1.64 
   1   8  -4    3.32    0.65 
   1  -8   4    2.35    0.75 
  -1  -8   4    4.01    0.82 
  -1   8  -4    3.66    0.70 
   1  -7   4   11.49    1.36 
   1  -7   4   10.72    1.08 
   1   7  -4    9.86    1.14 
  -1  -7   4   11.38    1.30 
  -1   7  -4   11.89    1.21 
   1  -6   4    0.21    0.27 
   1   6  -4    0.91    0.32 
   1  -6   4    0.40    0.48 
  -1   6  -4    1.03    0.38 
  -1  -6   4    0.81    0.47 
  -1  -6   4    0.83    0.28 
   1  -5   4   90.63    6.93 
   1  -5   4   90.34    7.54 
   1   5  -4   93.44    7.40 
  -1   5  -4  100.71    7.40 
  -1  -5   4   94.30    7.51 
   1   4  -4   54.78    4.40 
   1  -4   4   59.17    4.18 
   1  -4   4   55.20    4.53 
  -1   4  -4   53.98    4.40 
  -1  -4   4   53.68    4.49 
  -1  -4   4   56.06    4.16 
   1  -3   4   67.18    5.68 
   1  -3   4   69.40    5.17 
   1   3  -4   70.37    5.48 
  -1  -3   4   66.90    5.65 
  -1  -3   4   71.08    5.17 
  -1   3  -4   75.94    5.50 
   1  -2   4  180.63   13.93 
   1   2  -4  172.36   13.49 
   1  -2   4  183.92   12.57 
  -1   2  -4  161.53   13.51 
  -1  -2   4  174.13   12.58 
  -1  -2   4  178.93   13.91 
   1  -1   4  169.07   12.92 
   1  -1   4  165.94   11.62 
  -1  -1   4  171.58   12.92 
  -1  -1   4  164.36   11.65 
  -1   1  -4  141.52   12.51 
   1   0   4   42.35    3.39 
   1   0   4   37.80    2.99 
  -1   0   4   42.46    3.38 
  -1   0   4   41.62    3.05 
   1   1   4  170.41   11.92 
   1   1   4  173.12   13.28 
  -1  -1  -4  156.55   12.88 
  -1   1   4  171.22   11.97 
  -1   1   4  156.11   12.85 
  -1   1   4  173.67   13.28 
   1   2   4  183.69   14.19 
   1   2   4  181.93   12.75 
  -1   2   4  179.24   12.79 
  -1   2   4  171.05   13.78 
  -1  -2  -4  170.28   13.80 
  -1   2   4  183.45   14.19 
   1   3   4   73.93    5.67 
   1   3   4   68.40    5.81 
   1   3   4   74.16    5.21 
  -1   3   4   74.10    5.66 
  -1   3   4   66.43    5.25 
  -1   3   4   72.95    5.84 
   1   4   4   57.68    4.40 
   1   4   4   54.34    4.47 
   1   4   4   54.36    4.03 
  -1   4   4   54.93    4.39 
  -1   4   4   51.03    4.06 
   1   5   4   98.10    7.58 
   1   5   4   92.56    7.69 
  -1   5   4   91.71    6.98 
  -1   5   4   99.37    7.59 
   1   6   4    0.45    0.35 
   1   6   4    1.14    0.40 
  -1   6   4    0.61    0.39 
  -1   6   4    0.42    0.38 
   1   7   4   10.96    1.26 
   1   7   4   12.18    1.23 
  -1   7   4   11.50    1.32 
   1   8   4    3.73    0.76 
  -1   8   4    3.72    0.80 
   1   9   4   18.57    1.96 
  -1   9   4   17.97    1.93 
   1  10   4    2.73    0.77 
  -1  10   4    2.87    0.81 
   1  11   4    1.92    0.76 
  -1  11   4    1.73    0.70 
   1  12   4    0.64    0.62 
  -1  12   4    0.25    0.57 
  -1 -12  -4   -0.41    0.68 
   2 -12   4    3.52    1.20 
   2  12  -4    4.36    0.95 
  -2 -12   4    2.90    0.97 
  -2  12  -4    4.00    0.94 
   2  11  -4    3.70    0.82 
   2 -11   4    2.05    0.96 
  -2 -11   4    0.79    0.81 
  -2  11  -4    3.56    0.84 
   2  10  -4   13.73    1.42 
   2 -10   4   10.33    1.61 
  -2  10  -4   11.80    1.41 
  -2 -10   4    8.57    1.44 
   2  -9   4   25.43    2.46 
   2   9  -4   27.18    2.45 
  -2   9  -4   25.86    2.47 
   2  -8   4   21.80    2.11 
   2   8  -4   21.65    2.08 
  -2   8  -4   23.77    2.12 
   2  -7   4    6.97    1.05 
   2   7  -4    6.89    0.87 
   2  -7   4    8.03    0.93 
  -2  -7   4    6.78    1.00 
  -2   7  -4    7.74    0.89 
   2  -6   4    6.57    0.91 
   2   6  -4    6.16    0.77 
   2  -6   4    7.74    0.92 
  -2  -6   4    6.84    0.89 
   2   5  -4   13.71    1.29 
   2  -5   4   16.83    1.43 
   2  -5   4   16.05    1.39 
  -2  -5   4   13.75    1.30 
  -2   5  -4   12.23    1.28 
   2  -4   4   52.30    3.94 
   2  -4   4   56.18    4.33 
   2   4  -4   51.54    4.15 
  -2   4  -4   49.44    4.16 
  -2  -4   4   51.47    3.92 
   2  -3   4  155.73   11.76 
   2  -3   4  155.74   10.61 
  -2  -3   4  138.82   10.60 
  -2  -3   4  137.46   11.37 
   2  -2   4  158.52   10.55 
   2  -2   4  155.56   11.73 
  -2  -2   4  149.22   10.58 
  -2   2  -4  130.38   11.34 
  -2  -2   4  140.31   11.31 
  -2  -2   4  146.48   11.68 
   2  -1   4   14.00    1.34 
   2  -1   4   14.99    1.13 
  -2   1  -4   14.05    1.21 
  -2  -1   4   14.25    1.31 
  -2  -1   4   14.29    1.15 
  -2  -1   4   14.30    1.19 
   2   0   4   40.80    2.88 
   2   0   4   37.90    3.30 
  -2   0   4   39.19    3.29 
  -2   0   4   38.52    2.96 
  -2   0   4   42.42    3.09 
  -2   0  -4   37.95    3.13 
   2   1   4   13.35    1.06 
   2   1   4   13.20    1.30 
  -2   1   4   15.50    1.17 
  -2   1   4   13.98    1.17 
   2   2   4  146.48   10.02 
   2   2   4  139.59   11.19 
  -2   2   4  130.61   10.84 
  -2   2   4  143.06   10.12 
  -2  -2  -4  140.82   10.91 
   2   3   4  141.66   10.14 
   2   3   4  148.47   11.32 
  -2  -3  -4  128.49   11.03 
  -2   3   4  147.27   10.24 
   2   4   4   52.14    4.36 
  -2   4   4   52.52    4.25 
  -2  -4  -4   56.55    4.34 
  -2   4   4   51.03    3.98 
   2   5   4   12.90    1.32 
   2   5   4   14.52    1.34 
  -2   5   4   13.80    1.32 
  -2  -5  -4   14.87    1.43 
  -2   5   4   13.44    1.29 
   2   6   4    7.46    0.86 
   2   6   4    6.04    0.84 
  -2   6   4    8.15    0.95 
   2   7   4    7.23    0.94 
   2   7   4    7.35    0.87 
  -2   7   4    7.11    0.99 
   2   8   4   22.47    2.25 
  -2   8   4   24.69    2.30 
   2   9   4   27.91    2.64 
  -2   9   4   26.45    2.60 
   2  10   4   14.60    1.63 
  -2  10   4   13.71    1.64 
  -2 -10  -4   10.81    1.48 
   2  11   4    4.27    0.99 
  -2  11   4    3.46    0.89 
  -2 -11  -4    3.34    0.95 
   2  12   4    3.31    0.95 
  -2  12   4    5.41    1.12 
  -2 -12  -4    4.34    1.20 
  -2 -12  -4    3.72    1.05 
   3  11  -4    1.84    0.62 
   3 -11   4    2.43    1.02 
  -3 -11   4    1.03    0.72 
  -3  11  -4    1.37    0.60 
  -3 -11   4    2.68    0.95 
   3  10  -4    0.83    0.45 
   3 -10   4    0.79    0.80 
  -3 -10   4    1.21    0.78 
  -3  10  -4    0.49    0.47 
  -3 -10   4    0.59    0.55 
   3   9  -4    2.00    0.56 
   3  -9   4    2.35    0.84 
  -3  -9   4    2.56    0.71 
  -3  -9   4    2.11    0.79 
  -3   9  -4    2.19    0.58 
   3   8  -4   15.18    1.48 
   3  -8   4   17.52    1.68 
  -3   8  -4   11.46    1.38 
  -3  -8   4   14.38    1.47 
  -3  -8   4   15.58    1.63 
   3  -7   4   26.76    2.33 
   3  -7   4   28.66    2.41 
  -3   7  -4   24.86    2.27 
  -3  -7   4   24.23    2.20 
  -3  -7   4   24.74    2.35 
   3  -6   4   94.58    6.93 
   3  -6   4   85.33    6.31 
  -3  -6   4   80.87    6.70 
  -3  -6   4   80.82    6.24 
  -3   6  -4   78.14    6.66 
   3  -5   4   43.86    3.83 
   3  -5   4   42.85    3.49 
  -3   5  -4   49.60    3.70 
  -3  -5   4   42.21    3.46 
  -3  -5   4   46.56    3.71 
   3  -4   4   40.37    3.47 
   3  -4   4   41.48    3.14 
  -3   4  -4   39.99    3.31 
  -3  -4   4   39.29    3.12 
  -3  -4   4   42.40    3.33 
   3  -3   4   12.17    1.27 
   3  -3   4   12.77    1.11 
  -3  -3   4   12.03    1.13 
  -3   3  -4   12.11    1.13 
  -3  -3   4   12.58    1.12 
   3  -2   4   32.06    2.60 
   3  -2   4   31.50    2.27 
  -3   2  -4   27.77    2.42 
  -3  -2   4   26.51    2.36 
  -3  -2   4   31.22    2.31 
   3  -1   4   32.37    2.20 
   3  -1   4   25.06    2.54 
  -3  -1   4   29.95    2.34 
  -3  -1   4   28.01    2.28 
  -3   1  -4   30.68    2.40 
   3   0   4  308.37   23.90 
   3   0   4  313.77   21.42 
  -3   0   4  335.14   21.56 
  -3   0   4  249.15   23.18 
   3   1   4   28.25    2.47 
  -3  -1  -4   28.72    2.36 
  -3   1   4   29.82    2.31 
  -3   1   4   27.00    2.22 
   3   2   4   31.34    2.54 
  -3  -2  -4   28.34    2.42 
  -3   2   4   29.61    2.27 
  -3   2   4   27.49    2.35 
   3   3   4   11.61    1.16 
  -3  -3  -4   11.86    1.21 
  -3   3   4   11.19    1.07 
  -3   3   4   11.85    1.06 
   3   4   4   38.69    3.25 
  -3   4   4   38.31    3.00 
  -3   4   4   39.46    3.16 
  -3  -4  -4   37.89    3.24 
   3   5   4   41.39    3.70 
  -3  -5  -4   40.99    3.71 
  -3   5   4   50.56    3.66 
  -3   5   4   44.09    3.41 
   3   6   4   79.05    6.43 
  -3  -6  -4   76.68    6.38 
  -3   6   4   83.08    6.34 
  -3   6   4   76.60    5.90 
   3   7   4   26.32    2.22 
  -3   7   4   24.23    2.26 
  -3  -7  -4   23.53    2.37 
  -3   8   4   13.63    1.58 
  -3  -8  -4   17.40    1.52 
  -3  -8  -4   14.66    1.71 
  -3   9   4    2.36    0.63 
  -3  -9  -4    1.33    0.62 
  -3  -9  -4   -0.52    0.75 
  -3 -10  -4    0.80    0.67 
  -3 -10  -4    1.25    0.79 
  -3  10   4    1.04    0.56 
  -3 -11  -4    1.94    0.87 
  -3  11   4    1.27    0.61 
  -3 -11  -4    1.58    0.77 
   4 -11   4    8.45    1.51 
  -4 -11   4    8.80    1.30 
  -4 -11   4    8.39    1.40 
  -4  11  -4    7.99    1.20 
   4 -10   4   10.73    1.63 
  -4 -10   4    9.42    1.30 
  -4  10  -4   10.34    1.25 
  -4 -10   4   12.75    1.53 
   4  -9   4    2.27    0.85 
  -4  -9   4    2.98    0.83 
  -4  -9   4    2.55    0.71 
  -4   9  -4    2.91    0.63 
   4  -8   4   16.28    1.83 
   4  -8   4   17.69    1.89 
  -4  -8   4   17.82    1.86 
  -4  -8   4   16.97    1.70 
  -4   8  -4   20.40    1.77 
   4  -7   4   26.07    2.52 
   4  -7   4   30.17    2.70 
  -4  -7   4   27.93    2.43 
  -4   7  -4   29.12    2.54 
  -4  -7   4   31.52    2.67 
   4  -6   4    0.39    0.47 
   4  -6   4    0.45    0.47 
  -4  -6   4    1.16    0.42 
  -4   6  -4    2.23    0.46 
   4  -5   4   18.27    1.82 
   4  -5   4   22.49    2.07 
  -4  -5   4   21.68    1.93 
  -4  -5   4   19.80    1.77 
  -4   5  -4   22.22    1.86 
   4  -4   4   48.92    4.14 
   4  -4   4   51.58    3.71 
  -4  -4   4   48.96    3.70 
  -4   4  -4   45.87    3.91 
  -4  -4   4   46.86    3.91 
   4  -3   4  142.34    9.91 
   4  -3   4  137.22   11.06 
  -4   3  -4  133.82   10.69 
  -4  -3   4  135.11    9.94 
  -4  -3   4  135.82   10.65 
   4  -2   4   58.61    3.80 
   4  -2   4   55.00    4.34 
  -4  -2   4   45.03    4.05 
  -4   2  -4   45.25    4.10 
  -4  -2   4   53.57    3.87 
   4  -1   4   33.34    2.81 
   4  -1   4   34.98    2.38 
  -4   1  -4   29.46    2.62 
  -4  -1   4   28.64    2.56 
  -4  -1   4   34.39    2.51 
   4   0   4   18.80    1.30 
   4   0   4   20.05    1.73 
  -4   0   4   17.92    1.49 
  -4   0  -4   16.38    1.54 
  -4   0   4   16.13    1.48 
   4   1   4   32.07    2.65 
  -4  -1  -4   28.40    2.50 
  -4   1   4   33.80    2.39 
  -4   1   4   27.68    2.44 
   4   2   4   51.87    4.22 
  -4   2   4   43.09    3.98 
  -4  -2  -4   52.07    4.08 
  -4   2   4   55.59    3.83 
   4   3   4  129.29   10.39 
  -4  -3  -4  124.40    9.21 
  -4   3   4  128.57   10.07 
  -4  -3  -4  132.96   10.15 
  -4   3   4  130.68    9.42 
   4   4   4   50.17    3.82 
  -4   4   4   42.61    3.65 
  -4   4   4   41.58    3.46 
  -4  -4  -4   46.19    3.79 
  -4  -4  -4   45.72    3.32 
   4   5   4   18.03    1.77 
  -4   5   4   19.46    1.71 
  -4  -5  -4   18.66    1.55 
  -4  -5  -4   20.80    1.89 
  -4   5   4   19.68    1.72 
   4   6   4    0.52    0.37 
  -4   6   4    1.72    0.44 
  -4  -6  -4    0.25    0.37 
  -4  -6  -4    0.98    0.61 
  -4   6   4    0.90    0.51 
   4   7   4   27.55    2.45 
  -4  -7  -4   26.26    2.26 
  -4   7   4   26.47    2.35 
  -4   7   4   32.07    2.50 
  -4  -7  -4   26.72    2.56 
  -4  -8  -4   15.29    1.58 
  -4   8   4   19.01    1.75 
  -4  -8  -4   17.27    1.86 
  -4   9   4    2.15    0.66 
  -4  -9  -4    2.00    0.64 
  -4  -9  -4    2.06    0.84 
  -4  10   4    8.52    1.25 
  -4 -10  -4    9.29    1.35 
  -4 -11  -4    7.90    1.42 
  -4  11   4    7.70    1.30 
   5 -11   4    3.29    1.05 
  -5  11  -4    3.43    0.77 
  -5 -11   4    3.45    1.06 
  -5 -11   4    3.04    0.88 
   5 -10   4    0.70    0.81 
  -5 -10   4    1.18    0.56 
  -5 -10   4    0.44    0.75 
  -5  10  -4    1.72    0.53 
   5  -9   4    7.05    1.14 
  -5  -9   4    4.42    0.84 
  -5   9  -4    3.33    0.71 
  -5  -9   4    3.22    0.89 
  -5   8  -4    9.93    1.22 
  -5  -8   4   13.32    1.31 
  -5  -8   4   12.49    1.44 
   5  -7   4    5.13    0.98 
   5  -7   4    6.02    1.07 
  -5  -7   4    7.12    0.92 
  -5  -7   4    8.26    1.11 
   5  -6   4    4.49    0.89 
   5  -6   4    5.21    0.98 
  -5  -6   4    7.47    1.02 
  -5   6  -4    8.06    0.87 
  -5  -6   4    6.03    0.84 
   5  -5   4   33.87    3.27 
   5  -5   4   33.40    2.92 
  -5   5  -4   41.97    3.10 
  -5  -5   4   36.48    3.08 
  -5  -5   4   36.05    2.90 
   5  -4   4   31.16    2.98 
   5  -4   4   33.47    2.64 
  -5  -4   4   33.88    2.78 
  -5   4  -4   33.14    2.78 
  -5  -4   4   32.30    2.62 
   5  -3   4    7.02    0.98 
   5  -3   4    6.62    0.73 
  -5  -3   4    5.76    0.71 
  -5  -3   4    4.00    0.63 
   5  -2   4    5.53    0.87 
   5  -2   4    6.22    0.65 
  -5  -2   4    5.88    0.71 
  -5   2  -4    5.36    0.67 
  -5  -2   4    4.92    0.63 
   5  -1   4   21.86    2.08 
   5  -1   4   22.60    1.69 
  -5  -1   4   21.75    1.81 
   5   1   4   21.39    2.27 
  -5  -1  -4   29.63    2.19 
  -5   1   4   24.16    2.04 
   5   2   4    4.67    0.76 
  -5  -2  -4    5.04    0.69 
  -5   2   4    6.04    0.69 
  -5   2   4    5.42    0.61 
  -5  -3  -4    4.04    0.67 
  -5   3   4    5.54    0.71 
  -5   3   4    3.17    0.48 
   5   4   4   29.63    2.73 
  -5   4   4   27.58    2.47 
  -5  -4  -4   31.93    2.27 
  -5   4   4   33.46    2.61 
   5   5   4   29.58    2.97 
  -5  -5  -4   29.82    2.58 
  -5   5   4   40.85    2.93 
  -5   5   4   35.30    2.81 
  -5  -5  -4   39.41    3.06 
   5   6   4    4.62    0.76 
  -5   6   4    5.73    0.87 
  -5   6   4    5.75    0.75 
  -5  -6  -4    7.65    1.00 
  -5  -7  -4    7.19    1.06 
  -5   7   4    6.19    0.95 
  -5   8   4   11.57    1.29 
  -5  -8  -4   12.79    1.56 
  -5  -9  -4    3.32    0.91 
  -5   9   4    4.25    0.78 
  -5  10   4    1.35    0.61 
  -5 -10  -4    0.84    0.78 
  -5  11   4    3.28    0.86 
  -5 -11  -4    3.46    1.11 
   6 -10   4    0.79    0.82 
  -6  10  -4    3.75    0.73 
  -6 -10   4    1.94    0.70 
  -6 -10   4    2.61    0.89 
   6  -9   4    3.90    1.01 
  -6   9  -4    3.01    0.66 
  -6  -9   4    4.08    0.82 
  -6  -9   4    4.02    0.92 
   6  -8   4    3.54    0.91 
   6  -8   4    2.79    0.87 
  -6  -8   4    4.63    0.89 
  -6  -8   4    3.87    0.75 
   6  -7   4    0.45    0.56 
   6  -7   4    0.22    0.55 
  -6  -7   4    0.56    0.39 
  -6   7  -4    1.14    0.40 
   6  -6   4    0.42    0.54 
   6  -6   4    0.97    0.55 
  -6  -6   4    0.92    0.44 
  -6   6  -4    0.84    0.38 
  -6  -6   4    1.07    0.52 
   6  -5   4    9.30    1.25 
   6  -5   4    9.95    1.17 
  -6   5  -4   10.07    1.06 
  -6  -5   4    9.23    1.08 
  -6  -5   4    9.63    1.05 
   6  -4   4    6.74    1.15 
  -6  -4   4    9.11    0.93 
   6  -3   4   17.42    1.48 
   6  -3   4   17.31    1.85 
  -6  -3   4   16.58    1.52 
  -6   3  -4   16.27    1.57 
  -6  -3   4   17.13    1.55 
   6  -2   4    7.32    1.08 
   6  -2   4    8.16    0.80 
  -6  -2   4    6.91    0.85 
   6  -1   4   15.78    1.75 
   6  -1   4   17.78    1.32 
  -6   1  -4   16.21    1.54 
  -6  -1   4   16.04    1.44 
  -6  -1   4   16.07    1.48 
   6   0   4   16.06    1.63 
  -6   0  -4   14.47    1.44 
  -6   0   4   14.37    1.36 
  -6   0   4   16.09    1.38 
   6   1   4   16.15    1.73 
  -6   1   4   15.51    1.47 
  -6   1   4   18.27    1.54 
  -6  -1  -4   17.37    1.59 
   6   2   4    7.41    1.06 
  -6   2   4    6.96    0.86 
   6   3   4   16.61    1.67 
  -6   3   4   15.81    1.48 
  -6  -3  -4   17.18    1.60 
  -6   3   4   15.05    1.46 
   6   4   4    5.92    0.94 
  -6   4   4    7.40    0.90 
   6   5   4    9.03    1.13 
  -6  -5  -4   10.07    1.20 
  -6   5   4    9.43    1.14 
  -6   5   4    8.23    0.96 
   6   6   4    0.35    0.38 
  -6  -6  -4    0.05    0.52 
  -6   6   4    0.62    0.48 
  -6   6   4    0.45    0.30 
  -6   7   4    1.47    0.45 
  -6   7   4    0.53    0.50 
  -6  -7  -4    0.20    0.55 
  -6   8   4    7.09    0.91 
  -6  -8  -4    4.97    1.03 
  -6   9   4    3.54    0.70 
  -6  -9  -4    3.44    0.90 
  -6 -10  -4    2.50    0.93 
  -6  10   4    2.58    0.66 
   7  -9   4    3.86    1.01 
  -7  -9   4    4.63    0.98 
  -7   9  -4    3.54    0.74 
  -7  -9   4    3.84    0.83 
   7  -8   4    0.84    0.70 
   7  -8   4    1.37    0.83 
  -7   8  -4    3.86    0.66 
  -7  -8   4    1.83    0.62 
  -7  -8   4    3.19    0.77 
   7  -7   4   26.29    2.46 
   7  -7   4   24.47    2.19 
  -7  -7   4   22.04    2.15 
  -7   7  -4   17.59    2.04 
  -7  -7   4   25.72    2.05 
   7  -6   4    8.12    1.09 
   7  -6   4    7.33    1.24 
  -7   6  -4    8.17    0.99 
  -7  -6   4    7.62    1.02 
  -7  -6   4    7.92    0.97 
   7  -5   4   11.24    1.58 
  -7  -5   4   12.48    1.31 
  -7   5  -4   12.38    1.29 
  -7  -5   4   13.37    1.28 
   7  -4   4   15.11    2.01 
  -7  -4   4   21.49    1.79 
  -7  -4   4   16.09    1.66 
  -7   4  -4   21.76    1.81 
   7  -3   4    9.28    1.37 
  -7  -3   4    9.10    1.08 
  -7  -3   4   11.07    1.12 
  -7   3  -4   11.61    1.19 
   7  -2   4   12.58    1.76 
  -7  -2   4   14.91    1.47 
  -7  -2   4   17.56    1.54 
  -7   2  -4   20.04    1.65 
   7  -1   4   23.22    2.18 
  -7   1  -4   19.43    1.89 
  -7  -1   4   24.04    1.83 
  -7  -1   4   17.62    1.81 
   7   0   4   13.56    1.75 
  -7   0   4   19.67    1.57 
  -7   0  -4   19.17    1.65 
  -7   0   4   13.82    1.49 
   7   1   4   25.09    2.20 
  -7   1   4   22.49    1.82 
  -7   1   4   19.80    1.84 
  -7  -1  -4   17.42    1.87 
   7   2   4   13.17    1.67 
  -7   2   4   14.41    1.47 
  -7   2   4   16.58    1.48 
  -7  -2  -4   18.92    1.63 
   7   3   4    8.00    1.14 
  -7   3   4    9.30    0.98 
  -7  -3  -4   10.53    1.15 
  -7   3   4    8.29    1.04 
   7   4   4   16.34    1.89 
  -7  -4  -4   19.34    1.90 
  -7   4   4   21.20    1.78 
  -7   4   4   20.05    1.83 
   7   5   4   12.11    1.41 
  -7   5   4   11.81    1.35 
  -7  -5  -4   11.87    1.36 
  -7   5   4   13.14    1.30 
   7   6   4    6.74    1.05 
  -7   6   4    8.85    0.95 
  -7   6   4    7.02    1.10 
  -7  -6  -4    8.12    1.09 
  -7   7   4   17.33    1.81 
  -7  -7  -4   19.48    1.98 
  -7   7   4   22.37    1.91 
  -7   8   4    3.68    0.67 
  -7  -8  -4    1.95    0.74 
  -7  -9  -4    3.81    0.90 
  -7   9   4    2.99    0.68 
  -7 -10  -4    2.85    0.95 
   8  -9   4    4.66    1.11 
  -8   9  -4    4.53    0.82 
  -8  -9   4    3.46    0.80 
  -8  -9   4    4.07    0.90 
   8  -8   4   16.03    1.79 
   8  -8   4   15.73    1.92 
  -8  -8   4   14.16    1.63 
  -8   8  -4   12.30    1.49 
  -8  -8   4   16.19    1.54 
   8  -7   4   13.78    1.69 
   8  -7   4   12.54    1.89 
  -8  -7   4   14.41    1.55 
  -8   7  -4   19.71    1.72 
  -8  -7   4   18.80    1.74 
   8  -6   4   15.95    2.07 
  -8  -6   4   21.36    1.91 
  -8   6  -4   21.74    1.91 
  -8  -6   4   17.22    1.76 
   8  -5   4   17.17    2.13 
  -8  -5   4   19.70    1.84 
  -8   5  -4   21.72    1.89 
  -8  -5   4   16.89    1.72 
   8  -4   4   16.13    2.25 
  -8  -4   4   23.65    2.01 
  -8   4  -4   22.68    2.03 
   8  -3   4   32.63    3.05 
  -8  -3   4   29.25    2.46 
  -8   3  -4   29.28    2.66 
  -8  -3   4   29.72    2.60 
  -8  -2   4    4.22    0.69 
  -8   2  -4    4.23    0.75 
  -8   1  -4    5.72    0.80 
  -8  -1   4    5.27    0.75 
   8   0   4   -0.35    0.50 
  -8   0   4   -0.05    0.31 
  -8   0  -4    0.06    0.34 
  -8   0   4   -0.11    0.29 
  -8  -1  -4    6.69    0.90 
  -8   1   4    5.36    0.77 
  -8   2   4    3.57    0.62 
  -8  -2  -4    4.48    0.78 
   8   3   4   29.02    2.76 
  -8   3   4   31.07    2.49 
  -8  -3  -4   29.38    2.64 
  -8   3   4   26.96    2.50 
  -8   4   4   23.32    2.05 
  -8   4   4   21.05    2.05 
  -8  -4  -4   22.89    2.15 
   8   5   4   15.11    1.90 
  -8   5   4   20.92    1.79 
  -8  -5  -4   19.76    1.90 
  -8   5   4   18.47    1.82 
   8   6   4   14.57    1.83 
  -8   6   4   18.53    1.72 
  -8  -6  -4   19.16    1.88 
  -8   6   4   19.89    1.80 
  -8   7   4   16.70    1.65 
  -8  -7  -4   17.77    1.85 
  -8   7   4   16.51    1.76 
  -8  -8  -4   13.76    1.55 
  -8   8   4   10.69    1.26 
  -8   9   4    3.66    0.75 
  -8  -9  -4    4.33    0.96 
   9  -8   4    1.20    0.84 
  -9  -8   4    1.80    0.69 
  -9   8  -4    3.00    0.68 
   9  -7   4    1.26    0.84 
  -9  -7   4    3.16    0.74 
  -9   7  -4    2.93    0.66 
  -9  -7   4    1.66    0.58 
   9  -6   4    2.59    0.93 
  -9  -6   4    2.22    0.62 
  -9  -6   4    1.85    0.62 
  -9   6  -4    1.77    0.57 
   9  -5   4    3.04    0.96 
  -9  -5   4    3.02    0.66 
   9  -4   4    6.23    1.28 
  -9  -4   4    6.38    0.85 
   9  -3   4    1.74    0.86 
  -9  -3   4    1.86    0.54 
  -9   3  -4    2.87    0.65 
  -9  -3   4    3.09    0.64 
   9  -2   4    2.57    0.88 
  -9  -2   4    3.09    0.63 
   9  -1   4   15.05    1.85 
  -9  -1   4   15.42    1.47 
  -9   1  -4   14.16    1.51 
  -9  -1   4   14.17    1.47 
   9   0   4   46.71    3.91 
  -9   0   4   45.27    3.30 
  -9   0  -4   35.42    3.46 
  -9   0   4   37.15    3.41 
   9   1   4   16.79    1.92 
  -9  -1  -4   14.77    1.66 
  -9   1   4   16.66    1.61 
  -9   1   4   17.34    1.61 
   9   2   4    2.43    0.83 
  -9   2   4    3.12    0.67 
   9   3   4    2.12    0.77 
  -9   3   4    1.58    0.51 
  -9  -3  -4    2.51    0.66 
  -9   3   4    3.56    0.62 
  -9   4   4   13.00    1.26 
  -9  -4  -4   12.17    1.37 
  -9   4   4    8.85    1.26 
  -9   5   4    4.95    1.00 
  -9  -5  -4    7.59    1.07 
  -9   5   4    7.40    0.91 
  -9   6   4    1.39    0.48 
  -9  -6  -4    1.46    0.60 
  -9   6   4    1.68    0.71 
  -9  -7  -4    2.14    0.75 
  -9   7   4    3.37    0.67 
  -9   7   4    2.29    0.81 
  -9  -8  -4    1.78    0.69 
  -9   8   4    2.12    0.58 
  10  -6   4    0.60    0.78 
 -10   6  -4    0.80    0.48 
 -10  -6   4    0.38    0.52 
  10  -5   4    3.20    1.14 
 -10  -5   4    6.39    0.95 
 -10   5  -4    6.40    0.94 
  10  -4   4    3.86    1.13 
 -10   4  -4    3.19    0.73 
 -10  -4   4    3.22    0.72 
 -10  -4   4    4.02    0.72 
 -10   3  -4   12.83    1.41 
 -10  -3   4   11.22    1.32 
  10  -2   4    1.62    0.84 
 -10   2  -4    2.74    0.67 
 -10  -2   4    1.94    0.57 
 -10  -2   4    1.80    0.57 
  10  -1   4    7.83    1.45 
 -10  -1   4    8.46    1.05 
 -10   0   4    8.64    1.02 
 -10   0   4    4.74    0.89 
 -10   0  -4    7.76    1.03 
 -10   1   4   15.66    1.45 
 -10   1   4    9.71    1.34 
 -10  -1  -4   15.43    1.56 
  10   2   4    1.81    0.82 
 -10   2   4    2.99    0.58 
 -10  -2  -4    1.95    0.65 
 -10   2   4    2.06    0.56 
 -10  -3  -4   11.23    1.34 
 -10   3   4    7.68    1.25 
 -10   3   4   11.86    1.23 
  10   4   4    4.23    0.96 
 -10   4   4    3.22    0.66 
 -10  -4  -4    3.13    0.80 
 -10   4   4    4.09    0.87 
  10   5   4    3.03    0.88 
 -10   5   4    4.02    0.93 
 -10   5   4    4.89    0.80 
 -10  -5  -4    5.28    0.94 
 -10  -6  -4   -0.41    0.43 
 -10   6   4    0.53    0.40 
 -10   6   4   -0.24    0.55 
  11  -5   4    3.19    1.19 
 -11  -5   4    7.38    1.08 
 -11   5  -4    6.96    0.99 
  11  -4   4    0.07    0.84 
 -11   4  -4    3.02    0.71 
 -11  -4   4    1.82    0.63 
  11  -3   4   -0.51    0.70 
 -11  -3   4    0.58    0.50 
 -11   3  -4    0.52    0.51 
  11  -2   4    0.69    0.81 
 -11  -2   4    0.52    0.47 
 -11   2  -4    0.57    0.49 
  11  -1   4    8.95    1.66 
 -11   1  -4    8.57    1.24 
 -11  -1   4   12.53    1.16 
 -11  -1   4    9.11    1.19 
 -11   0   4   13.56    1.39 
  11   1   4    8.63    1.61 
 -11   1   4   12.32    1.16 
 -11   1   4    9.32    1.19 
 -11  -1  -4    8.98    1.25 
  11   2   4    0.59    0.76 
 -11  -2  -4    0.80    0.54 
 -11   2   4   -0.06    0.35 
  11   3   4   -0.11    0.65 
 -11   3   4    0.47    0.43 
 -11  -3  -4    0.57    0.55 
 -11   3   4   -0.29    0.58 
  11   4   4    0.55    0.69 
 -11   4   4    0.10    0.63 
 -11   4   4    2.83    0.64 
 -11  -4  -4    2.00    0.68 
 -11  -5  -4    7.23    1.16 
 -11   5   4    4.87    1.06 
 -11   5   4    6.39    0.93 
  12  -1   4   -0.37    0.80 
 -12  -1   4    0.46    0.49 
 -12   1  -4    0.11    0.51 
  12   0   4    1.56    0.97 
 -12   0   4    2.46    0.69 
 -12   0  -4    2.05    0.72 
  12   1   4   -0.23    0.71 
 -12  -1  -4    0.18    0.54 
 -12   1   4    0.68    0.47 
   0 -11   5    9.12    1.51 
   0  11  -5    8.13    1.20 
   0 -10   5   -0.56    0.59 
   0  10  -5   -0.26    0.34 
   0  -9   5    1.10    0.68 
   0   9  -5    2.07    0.56 
   0   8  -5   11.75    1.21 
   0  -8   5    8.47    1.21 
   0   7  -5  235.71   17.92 
   0  -7   5  223.26   16.68 
   0   6  -5    0.34    0.29 
   0  -6   5   -0.05    0.41 
   0  -6   5    0.51    0.28 
   0  -5   5    0.98    0.31 
   0   5  -5    0.17    0.21 
   0  -5   5    0.75    0.38 
   0  -4   5   59.10    4.57 
   0  -4   5   56.41    4.19 
   0   4  -5   52.01    4.41 
   0  -3   5  102.09    8.10 
   0  -3   5  102.04    7.34 
   0   3  -5   98.05    7.81 
   0  -2   5   24.50    1.99 
   0  -2   5   22.77    1.78 
   0   2  -5   21.02    1.77 
   0  -1   5  169.69   13.39 
   0  -1   5  166.20   12.05 
   0   0   5    0.03    0.16 
   0   0  -5   -0.06    0.10 
   0   0   5   -0.02    0.20 
   0  -1  -5  169.55   12.97 
   0   1   5  166.07   13.39 
   0   1   5  168.24   12.05 
   0   2   5   23.63    2.00 
   0   2   5   21.33    1.84 
   0   2   5   22.67    1.75 
   0   3   5  106.64    8.30 
   0   3   5  100.29    7.45 
   0   3   5  101.20    8.03 
   0   4   5   54.59    4.39 
   0   4   5   59.98    4.54 
   0   4   5   49.31    4.04 
   0   5   5    0.38    0.26 
   0   5   5    0.82    0.38 
   0   5   5    0.46    0.35 
   0   6   5    0.26    0.30 
   0   6   5    0.39    0.40 
   0   7   5  252.99   19.80 
   0   8   5   10.26    1.24 
   0   9   5    1.96    0.64 
   0  10   5    0.30    0.48 
   0  11   5    9.78    1.42 
   1 -11   5    6.33    1.25 
   1  11  -5    7.83    1.07 
  -1  11  -5    6.37    1.09 
  -1 -11   5    4.52    1.12 
   1  10  -5    6.91    0.99 
   1 -10   5    6.42    1.19 
  -1  10  -5    6.86    1.01 
  -1 -10   5    5.52    1.12 
   1  -9   5    7.46    1.21 
   1   9  -5    8.67    1.04 
  -1   9  -5    8.88    1.08 
  -1  -9   5    5.77    1.11 
   1  -8   5   20.28    1.95 
   1   8  -5   19.66    1.87 
  -1   8  -5   19.72    1.90 
   1  -7   5   17.37    1.76 
   1  -7   5   17.24    1.66 
   1   7  -5   18.96    1.71 
  -1   7  -5   18.83    1.74 
   1  -6   5   37.55    3.10 
   1   6  -5   37.18    3.19 
   1  -6   5   39.90    3.26 
  -1   6  -5   35.56    3.19 
  -1  -6   5   43.41    3.23 
  -1  -6   5   36.73    3.05 
   1  -5   5   35.59    3.16 
   1  -5   5   36.28    2.98 
   1   5  -5   38.38    3.07 
  -1  -5   5   39.82    2.97 
  -1   5  -5   38.93    3.07 
  -1  -5   5   36.51    3.13 
   1   4  -5   17.83    1.48 
   1  -4   5   19.89    1.62 
  -1   4  -5   14.91    1.47 
  -1  -4   5   18.41    1.57 
  -1  -4   5   16.95    1.48 
   1   3  -5   15.49    1.28 
   1  -3   5   15.92    1.31 
   1  -3   5   15.25    1.45 
  -1  -3   5   14.95    1.33 
  -1  -3   5   15.53    1.45 
   1  -2   5  246.71   17.52 
   1  -2   5  237.05   19.44 
  -1  -2   5  241.18   19.43 
  -1   2  -5  234.74   18.86 
  -1  -2   5  266.88   18.83 
  -1  -2   5  241.83   17.55 
   1  -1   5   31.60    2.55 
   1  -1   5   31.96    2.24 
  -1  -1   5   29.99    2.52 
  -1  -1   5   28.80    2.26 
  -1   1  -5   26.06    2.32 
   1   0   5   19.20    1.48 
   1   0   5   19.42    1.72 
  -1   0   5   18.73    1.71 
  -1   0   5   18.77    1.53 
   1   1   5   30.78    2.23 
   1   1   5   29.87    2.56 
  -1   1   5   28.53    2.35 
  -1   1   5   31.05    2.58 
  -1  -1  -5   27.63    2.39 
  -1   1   5   31.39    2.29 
   1   2   5  235.36   18.94 
   1   2   5  244.06   17.03 
  -1   2   5  241.66   18.95 
  -1   2   5  232.10   18.38 
  -1   2   5  227.69   17.06 
  -1  -2  -5  248.43   18.42 
   1   3   5   15.47    1.25 
   1   3   5   15.82    1.47 
   1   3   5   14.79    1.34 
  -1   3   5   14.18    1.34 
  -1  -3  -5   14.45    1.40 
  -1   3   5   15.14    1.31 
  -1   3   5   17.54    1.50 
   1   4   5   17.25    1.61 
   1   4   5   18.27    1.67 
  -1   4   5   17.74    1.61 
  -1   4   5   18.04    1.53 
  -1   4   5   19.77    1.72 
   1   5   5   38.40    3.19 
   1   5   5   35.97    3.23 
   1   5   5   38.56    2.92 
  -1   5   5   36.01    2.94 
  -1   5   5   41.20    3.20 
   1   6   5   40.67    3.28 
   1   6   5   38.40    3.25 
  -1   6   5   34.93    2.97 
  -1   6   5   37.89    3.25 
   1   7   5   20.85    1.85 
   1   7   5   16.13    1.73 
  -1   7   5   18.43    1.81 
   1   8   5   21.16    2.12 
  -1   8   5   22.74    2.17 
   1   9   5    9.66    1.26 
  -1   9   5    8.92    1.26 
   1  10   5    7.87    1.17 
  -1  10   5    7.26    1.23 
   1  11   5    6.99    1.27 
  -1  11   5    7.46    1.29 
   2 -11   5    3.40    1.00 
   2  11  -5    2.77    0.72 
  -2  11  -5    2.35    0.74 
  -2 -11   5    2.99    0.86 
   2 -10   5    1.08    0.78 
   2  10  -5    2.50    0.63 
  -2  10  -5    1.28    0.56 
  -2 -10   5    1.40    0.66 
   2  -9   5    9.87    1.33 
   2   9  -5   10.59    1.19 
  -2   9  -5    9.54    1.20 
  -2  -9   5    9.55    1.21 
   2  -8   5    6.75    1.12 
   2   8  -5    7.52    0.93 
  -2  -8   5    7.16    1.05 
  -2   8  -5    7.90    0.97 
   2  -7   5    8.35    1.24 
   2  -7   5   10.26    1.15 
   2   7  -5   11.60    1.14 
  -2  -7   5   10.75    1.19 
   2  -6   5   36.16    3.18 
   2  -6   5   36.33    3.02 
   2   6  -5   38.09    3.09 
  -2   6  -5   38.44    3.09 
  -2  -6   5   35.94    2.95 
   2   5  -5    4.92    0.58 
   2  -5   5    4.22    0.68 
   2  -5   5    4.36    0.70 
  -2   5  -5    4.45    0.60 
  -2  -5   5    5.02    0.71 
   2  -4   5    2.25    0.50 
   2  -4   5    2.18    0.48 
  -2   4  -5    3.25    0.42 
  -2  -4   5    2.88    0.50 
  -2  -4   5    2.35    0.46 
  -2  -4   5    2.49    0.46 
   2  -3   5    3.17    0.52 
   2  -3   5    3.31    0.55 
  -2  -3   5    3.70    0.55 
  -2   3  -5    3.74    0.46 
  -2  -3   5    3.55    0.48 
  -2  -3   5    3.66    0.51 
   2  -2   5   70.60    4.99 
  -2  -2   5   71.64    5.58 
  -2   2  -5   63.79    5.33 
  -2  -2   5   70.16    5.04 
  -2  -2   5   65.48    5.28 
   2  -1   5   25.35    1.97 
   2  -1   5   21.83    1.66 
  -2  -1   5   22.50    1.93 
  -2  -1   5   22.78    1.74 
  -2  -1   5   20.07    1.69 
  -2   1  -5   19.23    1.75 
   2   0   5   13.25    1.27 
   2   0   5   13.30    1.02 
  -2   0   5   13.22    1.12 
  -2   0  -5   11.05    1.09 
  -2   0   5   12.33    1.02 
  -2   0   5   13.45    1.26 
   2   1   5   22.88    1.67 
   2   1   5   26.48    2.03 
  -2   1   5   20.23    1.77 
  -2  -1  -5   20.07    1.83 
  -2   1   5   23.01    1.79 
  -2   1   5   22.26    2.01 
   2   2   5   74.01    5.20 
   2   2   5   68.07    5.87 
  -2   2   5   70.85    5.89 
  -2  -2  -5   81.50    5.71 
  -2   2   5   67.81    5.61 
  -2   2   5   69.15    5.29 
   2   3   5    3.17    0.53 
   2   3   5    3.61    0.47 
  -2  -3  -5    3.15    0.59 
  -2   3   5    3.26    0.51 
  -2   3   5    2.85    0.42 
   2   4   5    2.30    0.47 
   2   4   5    2.59    0.41 
  -2   4   5    2.03    0.42 
  -2   4   5    2.29    0.41 
   2   5   5    4.84    0.72 
   2   5   5    5.01    0.65 
  -2   5   5    4.72    0.67 
  -2   5   5    5.12    0.71 
  -2  -5  -5    3.80    0.74 
   2   6   5   36.41    3.18 
   2   6   5   38.31    3.19 
  -2   6   5   37.15    2.93 
  -2  -6  -5   35.09    3.17 
  -2   6   5   37.94    3.18 
   2   7   5    8.57    1.12 
   2   7   5   10.77    1.19 
  -2   7   5   10.85    1.22 
  -2   7   5   10.94    1.13 
   2   8   5    8.05    1.06 
  -2   8   5    8.28    1.11 
   2   9   5   10.66    1.27 
  -2   9   5    8.48    1.25 
   2  10   5    1.31    0.59 
  -2  10   5    1.84    0.71 
   2  11   5    3.52    0.92 
  -2  11   5    3.09    0.88 
  -2 -11  -5    3.05    1.04 
  -2 -11  -5    3.53    0.91 
   3 -11   5    0.46    0.82 
  -3 -11   5    0.31    0.62 
  -3 -11   5    0.96    0.84 
  -3  11  -5    0.00    0.44 
   3 -10   5   24.00    2.58 
  -3 -10   5   30.28    2.69 
  -3 -10   5   26.16    2.48 
  -3  10  -5   27.07    2.57 
   3  -9   5   14.71    1.73 
  -3  -9   5   17.59    1.80 
  -3  -9   5   15.51    1.61 
  -3   9  -5   14.08    1.56 
   3  -8   5    6.46    1.08 
  -3  -8   5    6.62    1.02 
  -3  -8   5    6.10    0.93 
  -3   8  -5    5.63    0.80 
   3  -7   5   10.63    1.42 
   3  -7   5   13.57    1.44 
  -3  -7   5   12.42    1.30 
  -3  -7   5   14.36    1.43 
   3  -6   5    8.37    1.10 
   3  -6   5    7.33    1.08 
  -3   6  -5    9.79    0.96 
  -3  -6   5    8.15    0.98 
  -3  -6   5    9.39    1.09 
   3  -5   5   15.59    1.47 
   3  -5   5   18.96    1.60 
  -3  -5   5   13.36    1.38 
  -3   5  -5   13.61    1.36 
  -3  -5   5   14.50    1.44 
   3  -4   5   26.29    2.33 
   3  -4   5   28.01    2.61 
  -3   4  -5   33.08    2.46 
  -3  -4   5   28.36    2.34 
  -3  -4   5   29.72    2.44 
  -3  -3   5    2.30    0.36 
  -3   3  -5    1.29    0.33 
  -3  -3   5    3.41    0.50 
   3  -2   5   62.37    5.58 
  -3  -2   5   69.74    5.05 
  -3  -2   5   67.44    5.28 
  -3   2  -5   71.53    5.37 
   3  -1   5   43.96    3.25 
   3  -1   5   41.28    3.74 
  -3   1  -5   47.74    3.55 
  -3  -1   5   44.13    3.47 
  -3  -1   5   44.19    3.37 
   3   0   5    1.66    0.24 
   3   0   5    0.86    0.40 
  -3   0  -5    2.03    0.34 
  -3   0   5    1.37    0.33 
  -3   0   5    1.94    0.26 
   3   1   5   42.04    3.68 
   3   1   5   40.99    3.14 
  -3  -1  -5   44.25    3.50 
  -3   1   5   46.91    3.43 
  -3   1   5   42.91    3.31 
   3   2   5   63.57    5.32 
   3   2   5   68.01    4.66 
  -3  -2  -5   64.45    5.16 
  -3   2   5   63.34    4.82 
  -3   2   5   63.64    5.08 
  -3   3   5    1.27    0.28 
  -3  -3  -5    2.08    0.48 
   3   4   5   25.82    2.36 
  -3   4   5   24.85    2.16 
  -3  -4  -5   29.25    2.38 
   3   5   5   15.32    1.42 
  -3   5   5   13.70    1.31 
  -3  -5  -5   13.62    1.48 
  -3   5   5   13.19    1.31 
   3   6   5    6.85    0.97 
  -3   6   5    8.51    1.03 
  -3   6   5    8.89    0.97 
  -3  -6  -5    7.76    1.06 
   3   7   5   12.03    1.28 
  -3   7   5   13.52    1.36 
  -3   7   5   12.81    1.29 
  -3  -7  -5   11.02    1.44 
  -3  -8  -5    4.76    0.95 
  -3   8   5    5.51    0.92 
  -3   9   5   16.10    1.69 
  -3  -9  -5   13.57    1.49 
  -3  -9  -5   14.60    1.73 
  -3 -10  -5   24.37    2.39 
  -3  10   5   29.65    2.69 
  -3 -10  -5   26.58    2.66 
  -3 -11  -5    0.44    0.75 
  -3  11   5    0.34    0.48 
   4 -11   5    6.38    1.39 
  -4  11  -5    6.96    1.19 
  -4 -11   5   11.50    1.60 
  -4 -11   5    7.50    1.26 
   4 -10   5    3.93    1.09 
  -4 -10   5    3.90    0.92 
  -4 -10   5    4.81    1.06 
  -4  10  -5    5.34    0.89 
   4  -9   5    7.60    1.26 
  -4  -9   5    6.85    1.06 
  -4  -9   5    7.81    1.20 
  -4   9  -5    6.24    0.90 
   4  -8   5   18.71    1.98 
  -4  -8   5   21.38    2.05 
  -4   8  -5   20.42    1.87 
  -4  -8   5   18.41    1.84 
   4  -7   5   18.14    2.00 
   4  -7   5   22.98    2.21 
  -4  -7   5   19.19    1.92 
  -4   7  -5   26.05    2.01 
  -4  -7   5   21.52    2.07 
   4  -6   5   63.83    4.72 
   4  -6   5   60.55    4.29 
  -4  -6   5   50.42    4.16 
  -4   6  -5   46.91    4.38 
  -4  -6   5   51.81    4.44 
   4  -5   5    6.66    0.97 
   4  -5   5    8.02    1.10 
  -4  -5   5    8.14    0.93 
   4  -4   5   10.33    1.24 
   4  -4   5   10.63    1.08 
  -4  -4   5    9.29    1.04 
   4  -3   5   29.55    2.51 
   4  -3   5   29.89    2.88 
  -4   3  -5   36.33    2.70 
  -4  -3   5   30.63    2.56 
  -4  -3   5   34.56    2.64 
   4  -2   5  119.54    8.65 
   4  -2   5  119.29    9.72 
  -4   2  -5  120.63    9.38 
  -4  -2   5  124.80    8.77 
  -4  -2   5  115.27    9.30 
   4  -1   5   35.81    2.75 
   4  -1   5   29.26    3.19 
  -4   1  -5   41.65    3.07 
  -4  -1   5   42.13    2.99 
   4   0   5    0.05    0.26 
   4   0   5    0.06    0.10 
  -4   0  -5    0.15    0.24 
  -4   0   5    0.15    0.21 
  -4   0   5    0.21    0.16 
  -4  -1  -5   41.00    3.16 
  -4   1   5   42.56    3.08 
  -4   1   5   30.83    2.95 
   4   2   5  115.17    9.26 
  -4   2   5  109.23    8.89 
  -4  -2  -5  116.71    8.99 
  -4   2   5  116.10    8.37 
   4   3   5   28.19    2.74 
  -4   3   5   28.70    2.50 
  -4   3   5   34.81    2.59 
  -4  -3  -5   33.22    2.70 
  -4   4   5    8.41    0.87 
  -4   4   5    5.19    0.68 
  -4  -4  -5    6.25    0.93 
   4   5   5    5.28    0.83 
  -4  -5  -5    5.38    0.65 
   4   6   5   59.14    4.51 
  -4   6   5   52.15    4.11 
  -4   6   5   46.22    4.31 
  -4  -6  -5   55.06    3.98 
   4   7   5   18.02    1.84 
  -4  -7  -5   20.19    1.98 
  -4   7   5   20.89    1.81 
  -4  -7  -5   16.76    1.66 
  -4   7   5   22.05    1.86 
  -4  -8  -5   17.31    1.91 
  -4   8   5   19.04    1.85 
  -4   9   5    7.23    1.06 
  -4  -9  -5    6.11    1.20 
  -4 -10  -5    4.63    1.10 
  -4  10   5    4.17    0.91 
  -4  11   5    7.00    1.25 
  -4 -11  -5    7.22    1.36 
   5 -10   5    1.56    0.89 
  -5 -10   5    3.17    0.94 
  -5 -10   5    2.35    0.75 
   5  -9   5   10.89    1.64 
  -5  -9   5   14.57    1.71 
  -5   9  -5   16.39    1.50 
  -5  -9   5   13.15    1.50 
   5  -8   5    4.39    0.91 
   5  -8   5    5.28    0.99 
  -5   8  -5    2.01    0.56 
  -5  -8   5    3.65    0.83 
  -5  -8   5    3.50    0.73 
   5  -7   5   14.99    1.68 
   5  -7   5   14.74    1.58 
  -5   7  -5   14.38    1.43 
  -5  -7   5   14.74    1.44 
  -5  -7   5   14.07    1.53 
   5  -6   5   28.63    2.37 
   5  -6   5   26.38    2.13 
  -5  -6   5   22.66    1.99 
  -5   6  -5   20.42    2.04 
  -5  -6   5   19.97    2.06 
   5  -5   5    2.61    0.72 
   5  -5   5    3.28    0.68 
  -5  -5   5    2.67    0.58 
  -5  -5   5    2.49    0.56 
  -5   5  -5    3.51    0.56 
   5  -4   5    9.30    1.30 
   5  -4   5    9.35    1.08 
  -5  -4   5    9.34    1.04 
  -5  -4   5   12.15    1.08 
   5  -3   5   82.14    5.99 
   5  -3   5   78.11    6.76 
  -5  -3   5   76.96    6.04 
  -5  -3   5   83.44    6.40 
  -5   3  -5   84.26    6.46 
   5  -2   5   18.67    1.97 
   5  -2   5   21.94    1.64 
  -5  -2   5   19.99    1.74 
   5  -1   5   60.28    5.01 
   5  -1   5   64.32    4.30 
  -5  -1   5   55.74    4.68 
  -5   1  -5   54.94    4.74 
  -5  -1   5   60.58    4.47 
  -5   0   5   16.13    1.70 
  -5   0  -5   21.33    1.80 
  -5   0   5   23.17    1.75 
   5   1   5   60.63    4.96 
  -5   1   5   62.90    4.46 
  -5   1   5   56.30    4.64 
  -5  -1  -5   55.47    4.71 
  -5  -2  -5   10.63    1.07 
  -5   2   5    9.60    0.94 
   5   3   5   75.22    6.47 
  -5  -3  -5   85.52    6.32 
  -5   3   5   81.58    6.20 
  -5   3   5   70.33    5.85 
   5   4   5    7.23    1.05 
  -5   4   5    7.68    0.98 
  -5  -4  -5   10.80    1.10 
   5   5   5    3.03    0.60 
  -5  -5  -5    2.16    0.65 
  -5   5   5    2.21    0.59 
  -5   5   5    2.95    0.50 
   5   6   5   25.45    2.10 
  -5   6   5   19.16    1.93 
  -5  -6  -5   21.47    2.10 
  -5   6   5   21.45    1.98 
  -5   7   5   15.27    1.54 
  -5   7   5   15.74    1.53 
  -5  -7  -5   15.64    1.72 
  -5  -8  -5    2.80    0.83 
  -5   8   5    3.84    0.82 
  -5   8   5    2.25    0.56 
  -5   9   5   13.22    1.47 
  -5  -9  -5   12.09    1.63 
  -5 -10  -5    2.37    0.91 
  -5  10   5    2.44    0.73 
   6 -10   5   -0.01    0.76 
  -6 -10   5    0.99    0.75 
  -6  10  -5    0.91    0.43 
  -6 -10   5    0.54    0.55 
   6  -9   5    1.91    0.84 
  -6   9  -5    2.35    0.58 
  -6  -9   5    2.03    0.67 
  -6  -9   5    1.62    0.74 
   6  -8   5    4.15    0.99 
   6  -8   5    4.48    1.04 
  -6  -8   5    6.07    1.00 
  -6  -8   5    5.04    0.88 
  -6   8  -5    6.52    0.82 
   6  -7   5   19.76    2.16 
   6  -7   5   21.21    2.00 
  -6  -7   5   20.67    1.88 
  -6   7  -5   20.11    1.89 
  -6  -7   5   19.36    1.94 
   6  -6   5    2.15    0.75 
   6  -6   5    2.75    0.72 
  -6  -6   5    4.09    0.69 
  -6  -6   5    2.71    0.61 
   6  -5   5   10.06    1.37 
   6  -5   5   10.09    1.18 
  -6   5  -5    9.56    1.04 
  -6  -5   5   10.16    1.10 
  -6  -5   5    8.87    1.07 
   6  -4   5   23.50    2.41 
   6  -4   5   23.61    2.04 
  -6   4  -5   25.88    2.16 
  -6  -4   5   21.74    2.03 
  -6  -4   5   24.76    2.10 
   6  -3   5    8.19    1.16 
  -6   3  -5    4.07    0.71 
  -6  -3   5    5.57    0.71 
  -6  -3   5    7.22    0.80 
   6  -2   5    6.52    1.12 
   6  -2   5    7.58    0.85 
  -6  -2   5    9.78    0.89 
  -6   2  -5   10.26    0.99 
  -6  -2   5    6.88    0.92 
   6  -1   5   16.96    1.70 
  -6  -1   5   12.92    1.29 
  -6  -1   5   15.92    1.35 
  -6   1  -5   13.58    1.38 
  -6   0  -5    4.77    0.71 
   6   1   5   15.67    1.60 
  -6   1   5   12.86    1.26 
  -6   1   5   16.41    1.37 
  -6  -1  -5   12.97    1.36 
   6   2   5    7.12    1.12 
  -6   2   5    8.27    0.99 
  -6   2   5    9.35    0.89 
  -6  -2  -5    9.28    1.04 
   6   3   5    6.69    0.92 
  -6   3   5    4.29    0.64 
  -6  -3  -5    6.12    0.87 
  -6   3   5    6.97    0.84 
   6   4   5   21.68    2.21 
  -6   4   5   24.34    2.02 
  -6  -4  -5   23.65    2.17 
  -6   4   5   21.92    2.00 
   6   5   5    8.61    1.11 
  -6   5   5    8.72    1.17 
  -6   5   5    9.09    0.96 
  -6  -5  -5    9.13    1.18 
   6   6   5    2.11    0.58 
  -6   6   5    3.09    0.73 
  -6  -6  -5    3.36    0.78 
  -6  -7  -5   19.89    2.00 
  -6   7   5   18.33    1.78 
  -6   7   5   19.31    1.83 
  -6   8   5    5.09    0.98 
  -6  -8  -5    5.94    1.05 
  -6   8   5    5.75    0.82 
  -6  -9  -5    2.49    0.86 
  -6   9   5    2.58    0.65 
  -6 -10  -5    1.66    0.86 
  -6  10   5    0.91    0.53 
   7  -9   5   10.62    1.63 
  -7  -9   5   10.32    1.33 
  -7   9  -5   12.75    1.33 
  -7  -9   5   10.93    1.46 
   7  -8   5    6.39    1.19 
   7  -8   5    5.41    1.23 
  -7  -8   5    6.62    1.04 
  -7  -8   5    9.54    1.14 
   7  -7   5    2.10    0.77 
   7  -7   5    1.99    0.80 
  -7  -7   5    2.58    0.62 
  -7  -7   5    2.84    0.67 
  -7   7  -5    2.06    0.53 
   7  -6   5    1.51    0.64 
   7  -6   5    1.51    0.73 
  -7  -6   5    3.57    0.65 
  -7  -6   5    1.95    0.57 
   7  -5   5    8.94    1.34 
   7  -5   5    9.29    1.08 
  -7  -5   5    8.19    0.98 
  -7  -5   5    7.76    1.01 
  -7   5  -5    7.82    0.96 
   7  -4   5    9.45    1.43 
   7  -4   5   11.31    1.21 
  -7  -4   5   12.50    1.20 
  -7  -4   5    9.96    1.19 
  -7   4  -5   13.21    1.25 
   7  -3   5   14.76    1.33 
   7  -3   5   12.88    1.64 
  -7  -3   5   14.17    1.39 
   7  -2   5   10.95    1.61 
  -7  -2   5   12.11    1.32 
  -7  -2   5   16.67    1.39 
  -7   2  -5   17.47    1.50 
  -7  -1   5    3.90    0.59 
  -7   1  -5    3.59    0.66 
   7   0   5    1.02    0.56 
  -7   0   5    1.32    0.46 
  -7   0  -5    1.21    0.44 
  -7   0   5    1.29    0.39 
   7   1   5    6.64    0.99 
  -7   1   5    3.51    0.57 
  -7  -1  -5    3.20    0.65 
   7   2   5   11.39    1.54 
  -7   2   5   15.68    1.32 
  -7  -2  -5   16.18    1.48 
  -7   2   5   11.05    1.31 
   7   3   5   12.05    1.37 
  -7  -3  -5    8.74    1.16 
  -7   3   5   12.54    1.25 
   7   4   5   10.04    1.31 
  -7   4   5    9.91    1.16 
  -7   4   5   11.19    1.11 
  -7  -4  -5   12.03    1.27 
   7   5   5    7.28    1.07 
  -7  -5  -5    7.97    1.07 
  -7   5   5    6.30    0.80 
  -7   5   5    7.68    1.01 
   7   6   5    0.72    0.49 
  -7   6   5    2.09    0.67 
  -7  -6  -5    2.01    0.68 
  -7   6   5    3.54    0.57 
  -7  -7  -5    2.24    0.70 
  -7   7   5    1.95    0.50 
  -7   7   5    2.32    0.75 
  -7   8   5   10.73    1.16 
  -7  -8  -5    9.76    1.35 
  -7   8   5    7.80    1.25 
  -7   9   5   13.60    1.42 
  -7  -9  -5   11.61    1.60 
   8  -8   5   11.60    1.61 
   8  -8   5   10.59    1.70 
  -8  -8   5   12.52    1.42 
  -8   8  -5   12.02    1.34 
  -8  -8   5   11.66    1.35 
   8  -7   5   11.97    1.59 
   8  -7   5   10.85    1.74 
  -8  -7   5   11.94    1.38 
  -8   7  -5   14.86    1.45 
  -8  -7   5   13.42    1.43 
   8  -6   5    8.70    1.51 
   8  -6   5    9.05    1.30 
  -8   6  -5   12.19    1.22 
  -8  -6   5   11.11    1.22 
  -8  -6   5    7.71    1.12 
  -8  -5   5   10.27    1.09 
  -8   5  -5    7.36    1.03 
   8  -4   5    1.24    0.72 
  -8  -4   5    1.58    0.51 
  -8  -4   5    0.38    0.37 
  -8   4  -5    0.30    0.38 
   8  -3   5    7.06    1.19 
  -8   3  -5    5.69    0.84 
  -8  -3   5    5.09    0.76 
  -8  -3   5    5.60    0.78 
   8  -2   5    6.73    1.23 
  -8  -2   5    8.27    0.92 
  -8  -2   5    6.94    0.94 
  -8   2  -5    8.16    1.00 
   8  -1   5    4.57    1.07 
  -8   1  -5    6.33    0.84 
  -8  -1   5    6.89    0.80 
  -8  -1   5    5.02    0.84 
   8   0   5   43.26    3.92 
  -8   0   5   40.83    3.37 
   8   1   5    4.42    1.02 
  -8  -1  -5    5.81    0.82 
  -8   1   5    5.65    0.71 
  -8   1   5    4.95    0.83 
   8   2   5    5.30    1.10 
  -8   2   5    6.67    0.95 
  -8   2   5    8.74    0.90 
  -8  -2  -5    9.33    1.07 
   8   3   5    5.90    1.05 
  -8  -3  -5    5.69    0.93 
  -8   3   5    7.05    0.93 
  -8   3   5    5.48    0.75 
   8   4   5    1.62    0.63 
  -8  -4  -5    0.53    0.50 
  -8   4   5    1.71    0.49 
   8   5   5   13.70    1.43 
  -8   5   5   11.68    1.27 
  -8   5   5    7.59    1.06 
  -8  -5  -5   11.19    1.32 
   8   6   5    7.88    1.28 
  -8   6   5   11.21    1.14 
  -8   6   5   10.21    1.33 
  -8  -6  -5   11.03    1.34 
  -8  -7  -5   11.89    1.46 
  -8   7   5   11.03    1.47 
  -8   7   5   13.61    1.33 
  -8   8   5   10.63    1.37 
  -8  -8  -5   10.16    1.37 
  -8   8   5   10.89    1.22 
   9  -7   5    1.24    0.88 
  -9  -7   5    2.59    0.69 
  -9   7  -5    2.98    0.67 
   9  -6   5    0.72    0.78 
  -9   6  -5    0.08    0.37 
  -9  -6   5    0.15    0.44 
  -9  -6   5    0.25    0.43 
   9  -5   5    2.93    0.98 
  -9  -5   5    3.14    0.71 
  -9   5  -5    3.73    0.73 
  -9  -5   5    3.70    0.73 
   9  -4   5   20.12    2.18 
  -9  -4   5   18.36    1.65 
  -9  -4   5   17.82    1.70 
  -9   4  -5   13.59    1.64 
   9  -3   5    2.93    0.94 
  -9  -3   5    2.04    0.58 
   9  -2   5    4.36    1.02 
  -9  -2   5    2.68    0.63 
  -9   2  -5    1.21    0.54 
   9  -1   5   11.95    1.71 
  -9  -1   5   13.82    1.40 
   9   0   5    2.95    0.99 
  -9   0   5    2.71    0.67 
  -9   0  -5    5.91    0.90 
   9   1   5   13.13    1.75 
  -9   1   5   14.65    1.48 
   9   2   5    2.93    0.84 
  -9   2   5    2.99    0.68 
  -9  -2  -5    1.14    0.56 
  -9   2   5    1.10    0.42 
   9   3   5    2.23    0.76 
  -9   3   5    1.72    0.66 
   9   4   5   19.31    1.95 
  -9   4   5   17.36    1.76 
  -9  -4  -5   16.84    1.75 
  -9   4   5   14.18    1.57 
   9   5   5    2.96    0.82 
  -9  -5  -5    4.04    0.85 
  -9   5   5    4.00    0.85 
  -9   5   5    3.19    0.62 
   9   6   5    0.21    0.55 
  -9   6   5    0.03    0.29 
  -9  -6  -5    0.11    0.46 
  -9   6   5    0.26    0.59 
  -9   7   5    2.96    0.62 
  -9   7   5    1.79    0.78 
  -9  -7  -5    1.79    0.73 
  10  -6   5    2.38    0.99 
 -10   6  -5    3.39    0.73 
 -10  -6   5    3.15    0.76 
 -10  -6   5    1.65    0.61 
  10  -5   5    3.58    1.07 
 -10  -5   5    4.19    0.78 
  10  -4   5    1.84    0.89 
 -10  -4   5    2.71    0.64 
 -10  -4   5    1.90    0.59 
 -10   4  -5    2.02    0.61 
  10  -3   5    0.85    0.77 
 -10   3  -5    2.18    0.64 
 -10  -3   5    1.42    0.52 
 -10  -3   5    1.88    0.57 
  10  -2   5    3.39    1.08 
 -10  -2   5    2.98    0.72 
 -10  -2   5    5.11    0.80 
 -10   2  -5    4.66    0.86 
  10  -1   5    2.04    0.92 
 -10  -1   5    3.41    0.66 
 -10   1  -5    2.94    0.69 
 -10  -1   5    2.32    0.64 
  10   0   5    6.27    1.32 
 -10   0   5    5.56    0.92 
  10   1   5    2.90    0.99 
 -10   1   5    2.65    0.58 
 -10   1   5    2.83    0.69 
 -10  -1  -5    2.24    0.65 
  10   2   5    1.95    0.83 
 -10  -2  -5    4.00    0.77 
 -10   2   5    1.73    0.56 
  10   3   5    1.14    0.73 
 -10   3   5    1.92    0.51 
 -10  -3  -5    2.21    0.64 
 -10   3   5    2.16    0.53 
  10   4   5    3.16    0.88 
 -10  -4  -5    2.05    0.67 
 -10   4   5    1.65    0.51 
 -10   4   5    2.39    0.80 
 -10  -5  -5   10.02    1.27 
 -10   5   5    8.14    1.32 
 -10   5   5    9.97    1.14 
 -10   6   5    2.61    0.87 
 -10   6   5    2.21    0.58 
 -10  -6  -5    3.17    0.80 
  11  -4   5    0.05    0.70 
 -11  -4   5    0.50    0.48 
 -11   4  -5    0.04    0.40 
  11  -3   5    7.15    1.60 
 -11   3  -5   12.32    1.39 
 -11  -3   5   11.68    1.34 
 -11   2  -5    7.61    1.12 
 -11  -2   5    7.55    1.04 
  11  -1   5    1.50    0.91 
 -11  -1   5    0.16    0.44 
 -11  -1   5    3.50    0.67 
 -11   1  -5    0.44    0.48 
  11   0   5    3.40    1.07 
 -11   0   5    2.73    0.66 
 -11   0   5    3.11    0.65 
 -11   0  -5    1.52    0.63 
  11   1   5    3.11    1.09 
 -11   1   5    3.76    0.73 
 -11   2   5    7.17    0.99 
 -11   2   5    7.30    0.91 
 -11  -2  -5    8.38    1.17 
  11   3   5    6.96    1.48 
 -11  -3  -5   11.82    1.40 
 -11   3   5    9.29    1.39 
 -11   3   5   11.45    1.23 
  11   4   5    0.00    0.61 
 -11   4   5   -0.16    0.63 
 -11   4   5    0.45    0.42 
 -11  -4  -5   -0.30    0.45 
   0 -11   6    0.28    0.69 
   0  11  -6   -0.29    0.35 
   0  10  -6   16.42    1.73 
   0   9  -6   37.09    3.26 
   0   8  -6   27.80    2.49 
   0  -7   6   37.12    3.17 
   0   7  -6   40.26    3.28 
   0   6  -6    4.35    0.68 
   0  -6   6    6.21    0.77 
   0  -6   6    6.40    0.82 
   0  -5   6   81.93    6.73 
   0  -5   6   84.17    6.17 
   0   5  -6   82.47    6.53 
   0  -4   6   24.59    2.19 
   0  -4   6   25.32    2.02 
   0   4  -6   24.36    2.03 
   0   3  -6  306.04   24.30 
   0  -3   6  321.73   22.62 
   0  -3   6  319.78   25.05 
   0  -2   6    5.86    0.70 
   0   2  -6    4.49    0.44 
   0  -2   6    5.60    0.59 
   0  -1   6   38.95    3.24 
   0  -1   6   37.33    2.88 
   0   0   6    1.43    0.31 
   0   0   6    1.25    0.38 
   0   1   6   41.07    2.97 
   0   1   6   40.51    3.35 
   0  -1  -6   36.87    3.11 
   0  -2  -6    4.77    0.63 
   0   2   6    5.88    0.60 
   0   2   6    5.28    0.55 
   0   2   6    5.35    0.74 
   0   3   6  324.15   25.71 
   0   3   6  316.99   23.16 
   0   3   6  330.10   25.01 
   0   4   6   24.70    2.26 
   0   4   6   26.40    2.16 
   0   4   6   24.34    2.01 
   0   5   6   86.43    6.94 
   0   5   6   81.47    6.21 
   0   5   6   84.86    6.73 
   0   6   6    4.92    0.79 
   0   6   6    7.13    0.97 
   0   6   6    4.73    0.75 
   0   7   6   39.84    3.44 
   0   8   6   30.00    2.76 
   0   9   6   44.60    3.95 
   0  10   6   19.03    2.07 
   0  11   6    0.31    0.51 
   1  11  -6    2.42    0.68 
   1 -11   6    1.09    0.89 
  -1  11  -6    1.41    0.58 
  -1 -11   6    2.31    0.81 
   1 -10   6    2.63    0.90 
   1  10  -6    2.47    0.65 
  -1  10  -6    2.83    0.70 
  -1 -10   6    2.75    0.83 
   1  -9   6    6.09    1.12 
   1   9  -6    6.25    0.89 
  -1  -9   6    6.27    1.02 
  -1   9  -6    6.68    0.97 
   1  -8   6    5.16    1.00 
   1   8  -6    5.37    0.76 
  -1   8  -6    6.07    0.83 
  -1  -8   6    5.92    0.95 
   1  -7   6    1.89    0.48 
   1   7  -6    3.62    0.57 
   1  -7   6    1.93    0.64 
  -1   7  -6    2.91    0.57 
  -1  -7   6    2.31    0.59 
   1   6  -6   64.32    5.07 
   1  -6   6   61.42    5.22 
  -1  -6   6   63.47    5.19 
  -1   6  -6   63.11    5.09 
  -1  -6   6   63.67    4.84 
   1  -5   6   15.55    1.44 
   1  -5   6   14.68    1.51 
   1   5  -6   16.08    1.38 
  -1  -5   6   15.78    1.49 
  -1  -5   6   15.53    1.43 
  -1   5  -6   15.96    1.39 
   1  -4   6   39.33    2.94 
   1   4  -6   38.50    3.03 
   1  -4   6   38.99    3.24 
  -1  -4   6   37.98    3.21 
  -1  -4   6   38.51    2.96 
  -1   4  -6   34.44    3.03 
   1  -3   6   52.53    4.24 
   1   3  -6   50.25    3.96 
   1  -3   6   53.20    3.82 
  -1  -3   6   50.82    3.84 
  -1   3  -6   45.01    3.97 
  -1  -3   6   53.53    4.22 
   1  -2   6   60.69    4.63 
   1  -2   6   56.73    4.12 
  -1  -2   6   54.92    4.14 
  -1  -2   6   58.69    4.60 
  -1   2  -6   48.15    4.32 
   1  -1   6   69.72    5.59 
   1  -1   6   69.04    4.97 
  -1   1  -6   66.47    5.27 
  -1  -1   6   66.68    5.57 
  -1  -1   6   67.18    5.01 
   1   0   6  107.57    7.63 
   1   0   6  105.50    8.53 
  -1   0   6  106.81    7.68 
  -1   0   6  105.66    8.53 
  -1   0  -6  101.92    8.16 
   1   1   6   67.69    4.92 
   1   1   6   67.39    5.55 
  -1   1   6   69.62    4.97 
  -1   1   6   68.94    5.54 
  -1  -1  -6   63.30    5.26 
  -1   1   6   66.90    5.22 
   1   2   6   56.89    4.78 
   1   2   6   58.96    4.24 
  -1   2   6   60.36    4.30 
  -1   2   6   59.82    4.80 
  -1  -2  -6   55.33    4.58 
  -1   2   6   54.78    4.53 
   1   3   6   51.36    4.28 
   1   3   6   51.79    3.80 
  -1   3   6   52.83    3.86 
  -1   3   6   50.20    4.08 
  -1  -3  -6   49.69    4.11 
  -1   3   6   50.32    4.29 
   1   4   6   39.49    3.36 
   1   4   6   38.13    2.96 
   1   4   6   40.23    3.23 
  -1  -4  -6   39.46    3.25 
  -1   4   6   40.75    3.23 
  -1   4   6   36.82    3.01 
  -1   4   6   38.95    3.39 
   1   5   6   16.32    1.47 
   1   5   6   14.80    1.53 
  -1   5   6   14.02    1.36 
  -1   5   6   16.42    1.47 
  -1   5   6   14.30    1.55 
   1   6   6   65.69    5.34 
   1   6   6   63.95    5.44 
  -1   6   6   68.86    5.36 
  -1   6   6   62.73    4.91 
   1   7   6    2.08    0.60 
   1   7   6    2.36    0.57 
  -1   7   6    2.66    0.61 
  -1   7   6    3.94    0.69 
   1   8   6    7.32    1.00 
  -1   8   6    5.81    0.91 
   1   9   6    8.23    1.15 
  -1   9   6    6.83    1.15 
   1  10   6    2.99    0.80 
  -1  10   6    4.39    0.96 
   1  11   6    2.04    0.73 
  -1  11   6    3.31    0.85 
   2  11  -6    1.83    0.60 
   2 -11   6    1.33    0.90 
  -2  11  -6    1.65    0.61 
  -2 -11   6    1.66    0.73 
   2 -10   6    5.66    1.20 
   2  10  -6    7.88    1.01 
  -2  10  -6    7.02    1.03 
  -2 -10   6    7.18    1.16 
   2  -9   6    4.81    1.02 
   2   9  -6    4.32    0.78 
  -2  -9   6    5.47    0.94 
  -2   9  -6    5.05    0.86 
   2  -8   6    7.36    1.16 
   2   8  -6    8.51    0.95 
  -2  -8   6    7.37    1.03 
  -2   8  -6    6.76    0.94 
   2  -7   6   13.07    1.39 
   2   7  -6   11.12    1.19 
   2  -7   6   13.32    1.30 
  -2  -7   6   11.70    1.25 
  -2   7  -6   11.11    1.19 
   2  -6   6   15.89    1.44 
   2   6  -6   13.51    1.27 
   2  -6   6   13.59    1.39 
  -2  -6   6   13.57    1.37 
  -2   6  -6   11.77    1.24 
   2  -5   6    7.45    0.96 
   2  -5   6    6.82    0.89 
  -2   5  -6    6.65    0.74 
  -2  -5   6    7.79    0.90 
  -2  -5   6    6.91    0.84 
   2  -4   6    3.95    0.62 
   2  -4   6    3.56    0.64 
  -2  -4   6    3.90    0.64 
  -2  -4   6    3.83    0.59 
  -2   4  -6    4.26    0.50 
  -2  -4   6    4.43    0.65 
   2  -3   6   12.00    1.32 
   2  -3   6   13.72    1.18 
  -2  -3   6   14.44    1.14 
  -2  -3   6   12.02    1.19 
  -2   3  -6   14.48    1.18 
  -2  -3   6   12.02    1.33 
   2  -2   6   50.64    3.72 
   2  -2   6   46.48    4.17 
  -2  -2   6   48.81    3.77 
  -2   2  -6   53.53    3.95 
  -2  -2   6   49.74    4.18 
   2  -1   6    0.45    0.20 
   2  -1   6    0.13    0.27 
  -2  -1   6    0.65    0.27 
  -2  -1   6    0.06    0.31 
   2   0   6   12.02    1.24 
   2   0   6   13.22    1.02 
  -2   0   6   13.09    1.11 
  -2   0   6   11.81    0.98 
  -2   0   6   12.07    1.26 
  -2   0  -6   11.95    1.06 
   2   1   6    0.52    0.30 
   2   1   6    0.38    0.17 
  -2  -1  -6    0.40    0.23 
  -2   1   6    0.64    0.16 
  -2   1   6    0.21    0.32 
  -2   1   6    0.31    0.23 
   2   2   6   48.60    3.68 
   2   2   6   48.26    4.21 
  -2   2   6   47.94    3.78 
  -2   2   6   48.94    3.96 
  -2  -2  -6   57.02    4.05 
  -2   2   6   49.78    4.21 
   2   3   6   12.14    1.32 
   2   3   6   14.28    1.11 
  -2   3   6   12.77    1.18 
  -2   3   6   13.11    1.36 
  -2   3   6   12.45    1.17 
  -2  -3  -6   13.07    1.27 
   2   4   6    4.57    0.70 
   2   4   6    4.90    0.59 
  -2   4   6    4.09    0.56 
  -2  -4  -6    3.91    0.65 
  -2   4   6    3.08    0.56 
   2   5   6    7.92    1.00 
  -2  -5  -6    7.64    0.95 
  -2   5   6    7.38    0.88 
  -2   5   6    7.62    0.90 
   2   6   6   14.51    1.43 
  -2  -6  -6   12.27    1.42 
  -2   6   6   13.35    1.36 
  -2   6   6   13.46    1.38 
   2   7   6   12.37    1.31 
   2   7   6   11.96    1.31 
  -2   7   6   12.08    1.31 
  -2   7   6   10.58    1.20 
   2   8   6    7.49    1.04 
  -2  -8  -6    8.19    1.22 
  -2   8   6    7.56    1.03 
   2   9   6    4.61    0.90 
  -2  -9  -6    5.78    1.08 
  -2   9   6    4.53    0.93 
   2  10   6    7.63    1.25 
  -2  10   6    6.81    1.19 
  -2 -10  -6    7.92    1.33 
   2  11   6    1.34    0.63 
  -2 -11  -6    1.62    0.88 
  -2  11   6    1.24    0.64 
   3 -11   6   -0.30    0.73 
  -3  11  -6   -0.27    0.37 
  -3 -11   6    0.12    0.54 
   3 -10   6    0.97    0.71 
  -3 -10   6    0.58    0.58 
  -3 -10   6    1.73    0.80 
  -3  10  -6    0.61    0.47 
   3  -9   6    3.30    0.91 
  -3  -9   6    3.22    0.79 
  -3   9  -6    3.76    0.71 
  -3  -9   6    4.16    0.89 
   3  -8   6    2.55    0.76 
  -3  -8   6    2.10    0.62 
  -3  -8   6    2.97    0.71 
  -3   8  -6    2.82    0.56 
   3  -7   6    9.10    1.09 
   3  -7   6   10.69    1.15 
  -3  -7   6    8.22    1.02 
  -3  -7   6    7.88    1.07 
  -3   7  -6    6.30    0.87 
   3  -6   6   43.89    3.64 
   3  -6   6   45.65    3.97 
  -3   6  -6   46.94    3.75 
  -3  -6   6   42.86    3.59 
  -3  -6   6   49.10    3.81 
   3  -5   6    8.58    1.15 
   3  -5   6    9.58    1.10 
  -3  -5   6    7.18    0.96 
  -3   5  -6   10.93    1.07 
   3  -4   6   16.74    1.55 
   3  -4   6   18.24    1.75 
  -3   4  -6   16.96    1.52 
  -3  -4   6   17.19    1.55 
   3  -3   6   45.73    3.64 
   3  -3   6   48.28    3.20 
  -3  -3   6   38.99    3.29 
  -3  -3   6   43.22    3.24 
  -3   3  -6   34.91    3.34 
   3  -2   6    6.75    0.93 
   3  -2   6    7.99    0.76 
  -3  -2   6    7.67    0.86 
  -3  -2   6    7.72    0.69 
  -3   2  -6    9.60    0.82 
   3  -1   6    0.87    0.23 
   3  -1   6    0.27    0.30 
  -3  -1   6    0.18    0.24 
  -3  -1   6    1.19    0.18 
  -3   1  -6    1.56    0.29 
   3   0   6   29.61    2.04 
   3   0   6   26.97    2.41 
  -3   0  -6   25.43    2.22 
  -3   0   6   28.42    2.17 
  -3   0   6   25.65    2.14 
   3   1   6    0.17    0.14 
   3   1   6    0.01    0.25 
  -3  -1  -6    1.10    0.30 
  -3   1   6    0.53    0.29 
   3   2   6    6.54    0.87 
   3   2   6    7.70    0.66 
  -3   2   6    6.98    0.81 
  -3  -2  -6    8.09    0.86 
  -3   2   6    8.81    0.74 
   3   3   6   46.95    3.75 
   3   3   6   43.58    3.21 
  -3   3   6   45.01    3.39 
  -3  -3  -6   39.51    3.57 
   3   4   6   15.79    1.65 
  -3  -4  -6   17.30    1.63 
  -3   4   6   15.33    1.48 
  -3   4   6   17.99    1.50 
  -3   5   6    6.04    0.76 
  -3   5   6    6.48    0.87 
  -3  -5  -6    5.61    0.92 
   3   6   6   50.80    3.93 
  -3   6   6   44.23    3.79 
  -3  -6  -6   42.55    3.84 
  -3   6   6   43.34    3.55 
   3   7   6    9.96    1.15 
  -3   7   6    8.75    1.07 
  -3   7   6    8.89    1.11 
  -3  -7  -6   10.52    1.34 
  -3   8   6    2.48    0.69 
  -3  -8  -6    2.54    0.75 
  -3   8   6    2.38    0.61 
  -3   9   6    3.53    0.81 
  -3  -9  -6    4.17    0.96 
  -3  10   6    0.56    0.49 
  -3 -10  -6    0.81    0.76 
  -3  11   6   -0.19    0.41 
  -3 -11  -6    0.65    0.75 
   4 -10   6    7.84    1.39 
  -4  10  -6    7.80    1.05 
  -4 -10   6    7.70    1.22 
   4  -9   6    2.15    0.88 
  -4  -9   6    3.89    0.81 
  -4  -9   6    6.47    1.08 
   4  -8   6   12.36    1.41 
  -4  -8   6   11.27    1.26 
  -4  -8   6   11.77    1.43 
  -4   8  -6   10.59    1.19 
   4  -7   6    0.59    0.57 
   4  -7   6    0.48    0.53 
  -4  -7   6    1.05    0.47 
  -4  -7   6    0.58    0.55 
  -4   7  -6    1.26    0.39 
   4  -6   6   32.13    3.05 
   4  -6   6   30.59    2.76 
  -4  -6   6   32.49    2.74 
  -4   6  -6   34.09    2.80 
  -4  -6   6   35.52    2.85 
   4  -5   6   14.51    1.74 
   4  -5   6   16.40    1.58 
  -4  -5   6   15.88    1.54 
  -4  -5   6   17.36    1.55 
  -4   5  -6   18.21    1.54 
   4  -4   6   67.57    4.58 
   4  -4   6   59.92    5.10 
  -4  -4   6   60.39    4.59 
  -4  -4   6   54.09    4.76 
  -4   3  -6   18.74    1.75 
  -4  -3   6   18.83    1.68 
  -4  -3   6   24.61    1.79 
   4  -2   6   30.59    2.50 
   4  -2   6   27.20    2.05 
  -4  -2   6   27.70    2.20 
  -4   2  -6   22.31    2.21 
   4  -1   6    1.58    0.50 
   4  -1   6    2.23    0.30 
  -4  -1   6    1.16    0.39 
   4   0   6   18.76    1.70 
   4   0   6   16.36    1.28 
  -4   0   6   15.90    1.46 
   4   1   6    2.05    0.21 
   4   1   6    1.18    0.43 
  -4   1   6    0.96    0.37 
   4   2   6   25.15    2.19 
  -4  -2  -6   23.92    2.07 
  -4   2   6   27.15    2.01 
  -4   2   6   20.45    1.94 
   4   3   6   24.95    2.15 
  -4  -3  -6   21.15    2.02 
   4   4   6   64.10    4.72 
  -4   4   6   57.01    4.28 
  -4  -4  -6   55.46    4.56 
  -4   4   6   46.94    4.42 
   4   5   6   15.21    1.65 
  -4   5   6   15.62    1.59 
  -4  -5  -6   17.02    1.70 
  -4   5   6   17.39    1.51 
   4   6   6   30.17    2.83 
  -4   6   6   32.72    2.71 
  -4   6   6   32.45    2.63 
  -4  -6  -6   29.92    2.85 
   4   7   6    0.69    0.45 
  -4   7   6    1.07    0.43 
  -4  -7  -6    0.88    0.59 
  -4   7   6    0.83    0.54 
  -4  -8  -6   10.88    1.47 
  -4   8   6    9.89    1.26 
  -4   8   6   11.30    1.29 
  -4   9   6    4.92    0.93 
  -4  -9  -6    5.82    1.12 
  -4 -10  -6    6.81    1.32 
  -4  10   6    7.80    1.15 
   5 -10   6    1.92    0.91 
  -5  10  -6    1.88    0.55 
  -5 -10   6    1.39    0.62 
   5  -9   6    0.97    0.78 
  -5   9  -6    0.70    0.39 
  -5  -9   6    1.71    0.60 
   5  -8   6    0.60    0.68 
   5  -8   6    0.93    0.68 
  -5  -8   6   -0.25    0.41 
  -5   8  -6    0.37    0.35 
  -5  -8   6    0.30    0.59 
   5  -7   6   16.35    1.86 
   5  -7   6   12.34    1.65 
  -5  -7   6   16.78    1.65 
  -5   7  -6   18.68    1.57 
  -5  -7   6   14.98    1.57 
   5  -6   6    9.03    1.30 
   5  -6   6    7.26    1.16 
  -5  -6   6    8.60    1.09 
  -5  -6   6   10.38    1.08 
  -5   6  -6   11.14    1.07 
   5  -5   6   53.75    4.60 
   5  -5   6   55.26    4.12 
  -5  -5   6   50.56    4.07 
  -5   5  -6   49.99    4.27 
  -5  -5   6   53.18    4.26 
   5  -4   6   23.98    1.78 
   5  -4   6   23.68    2.09 
  -5   4  -6   16.04    1.72 
  -5  -4   6   16.81    1.69 
  -5  -4   6   21.62    1.79 
   5  -3   6   14.27    1.29 
   5  -3   6   12.81    1.58 
  -5  -3   6   14.79    1.38 
   5  -2   6    6.16    0.65 
   5  -2   6    5.09    0.92 
  -5  -2   6    4.75    0.78 
  -5   2  -6    7.45    0.78 
  -5  -2   6    6.52    0.67 
   5  -1   6   38.55    3.50 
   5  -1   6   39.65    2.91 
  -5  -1   6   39.51    3.18 
  -5   1  -6   40.78    3.27 
  -5  -1   6   39.74    3.12 
   5   0   6    3.57    0.74 
  -5   0   6    3.72    0.64 
   5   1   6   40.02    3.60 
  -5  -1  -6   41.11    3.38 
  -5   1   6   44.34    3.26 
  -5   1   6   38.72    3.29 
   5   2   6    4.78    0.88 
  -5   2   6    7.20    0.68 
  -5   2   6    4.80    0.79 
  -5  -2  -6    7.07    0.84 
  -5   3   6   20.04    1.55 
  -5  -3  -6   18.70    1.69 
  -5   3   6   12.45    1.55 
   5   4   6   20.82    1.82 
  -5   4   6   14.14    1.55 
  -5  -4  -6   17.35    1.74 
  -5   4   6   20.95    1.69 
   5   5   6   49.35    4.23 
  -5   5   6   51.71    3.90 
  -5   5   6   47.03    4.00 
   5   6   6    7.92    1.15 
  -5   6   6    9.24    1.15 
  -5  -6  -6    9.17    1.18 
  -5   6   6   10.19    1.02 
   5   7   6   14.81    1.62 
  -5   7   6   16.35    1.51 
  -5   7   6   15.64    1.56 
  -5  -7  -6   14.29    1.70 
  -5   8   6    0.52    0.61 
  -5   8   6    0.54    0.39 
  -5  -8  -6    0.24    0.59 
  -5   9   6    1.25    0.56 
  -5  -9  -6    0.75    0.73 
  -5  10   6    2.02    0.66 
  -5 -10  -6    0.89    0.80 
   6  -9   6    2.01    0.90 
  -6  -9   6    2.32    0.72 
  -6   9  -6    2.57    0.60 
   6  -8   6    1.67    0.80 
   6  -8   6    2.01    0.81 
  -6   8  -6    2.87    0.57 
  -6  -8   6    2.00    0.63 
   6  -7   6    1.87    0.76 
   6  -7   6    1.13    0.71 
  -6   7  -6    2.98    0.57 
  -6  -7   6    2.11    0.61 
  -6  -7   6    3.04    0.66 
   6  -6   6    2.70    0.79 
   6  -6   6    1.49    0.65 
  -6  -6   6    3.35    0.61 
  -6  -6   6    2.16    0.58 
   6  -5   6    4.58    0.94 
   6  -5   6    7.24    0.93 
  -6   5  -6    3.32    0.63 
  -6  -5   6    4.55    0.69 
  -6  -5   6    4.69    0.79 
   6  -4   6    4.11    0.73 
   6  -4   6    4.02    0.89 
  -6  -4   6    5.48    0.67 
  -6   4  -6    4.66    0.65 
  -6  -4   6    3.90    0.73 
   6  -3   6   17.98    1.98 
   6  -3   6   18.70    1.59 
  -6  -3   6   18.71    1.63 
  -6  -3   6   16.96    1.69 
  -6   3  -6   19.72    1.73 
   6  -2   6   13.33    1.62 
  -6  -2   6   13.99    1.27 
  -6   2  -6   13.65    1.36 
  -6  -2   6   14.39    1.38 
   6  -1   6   14.75    1.71 
  -6  -1   6   15.99    1.38 
  -6   1  -6   16.97    1.50 
  -6  -1   6   13.89    1.42 
   6   0   6    0.09    0.39 
  -6   0   6    0.33    0.34 
  -6   0  -6    0.09    0.34 
  -6   0   6    0.20    0.22 
   6   1   6   12.47    1.58 
  -6   1   6   15.62    1.35 
  -6   1   6   14.92    1.43 
  -6  -1  -6   16.12    1.48 
   6   2   6   14.25    1.50 
  -6   2   6   13.37    1.32 
  -6   2   6   12.63    1.22 
  -6  -2  -6   13.48    1.38 
   6   3   6   16.67    1.73 
  -6   3   6   16.17    1.46 
  -6   3   6   15.56    1.55 
  -6  -3  -6   16.35    1.60 
   6   4   6    2.85    0.68 
  -6   4   6    3.13    0.69 
  -6  -4  -6    3.68    0.72 
   6   5   6    4.24    0.76 
  -6  -5  -6    3.42    0.76 
  -6   5   6    4.05    0.78 
  -6   5   6    3.00    0.54 
  -6  -6  -6    3.52    0.82 
  -6   6   6    4.48    0.85 
  -6   6   6    4.53    0.65 
  -6   7   6    1.88    0.70 
  -6  -7  -6    2.08    0.71 
  -6   7   6    2.53    0.54 
  -6  -8  -6    1.28    0.73 
  -6   8   6    2.54    0.75 
  -6   8   6    2.95    0.60 
  -6   9   6    2.38    0.64 
  -6  -9  -6    1.88    0.79 
   7  -9   6    7.74    1.39 
  -7   9  -6    6.91    0.98 
  -7  -9   6    8.28    1.13 
   7  -8   6    2.11    0.87 
   7  -8   6    1.97    0.86 
  -7  -8   6    1.26    0.59 
  -7   8  -6    2.10    0.54 
   7  -7   6    8.17    1.38 
   7  -7   6    8.80    1.34 
  -7   7  -6    9.06    1.04 
  -7  -7   6    7.51    1.07 
   7  -6   6    0.35    0.58 
   7  -6   6    0.12    0.61 
  -7  -6   6    0.86    0.46 
  -7  -6   6    0.36    0.41 
  -7   6  -6    1.90    0.48 
   7  -5   6    0.01    0.48 
   7  -5   6    0.16    0.55 
  -7   5  -6    0.52    0.35 
  -7  -5   6   -0.05    0.38 
  -7  -5   6    0.96    0.43 
   7  -4   6   16.72    2.14 
  -7   4  -6   22.55    1.91 
  -7  -4   6   17.82    1.85 
  -7  -4   6   23.17    1.87 
   7  -3   6    1.28    0.66 
  -7   3  -6    3.69    0.63 
  -7  -3   6    3.52    0.54 
  -7  -3   6    1.56    0.52 
   7  -2   6    3.18    0.82 
  -7  -2   6    5.26    0.65 
  -7   2  -6    4.97    0.72 
  -7  -2   6    2.84    0.65 
  -7   1  -6    9.38    1.09 
  -7  -1   6    9.88    0.98 
  -7   0  -6   42.72    3.64 
  -7   0   6   43.93    3.55 
  -7  -1  -6    9.60    1.14 
  -7   1   6   10.56    1.01 
   7   2   6    3.13    0.81 
  -7  -2  -6    4.76    0.77 
  -7   2   6    4.97    0.61 
  -7   2   6    3.25    0.70 
   7   3   6    1.34    0.62 
  -7   3   6    1.79    0.58 
  -7  -3  -6    2.18    0.57 
  -7   3   6    2.87    0.48 
   7   4   6   16.64    1.97 
  -7   4   6   21.41    1.78 
  -7   4   6   18.52    1.82 
  -7  -4  -6   20.87    1.92 
   7   5   6    0.33    0.43 
  -7  -5  -6    0.27    0.49 
  -7   5   6   -0.05    0.55 
  -7   5   6    0.98    0.35 
   7   6   6    0.49    0.45 
  -7   6   6    1.84    0.44 
  -7  -6  -6    0.87    0.54 
  -7   6   6    0.89    0.63 
  -7   7   6    8.28    1.00 
  -7   7   6    9.58    1.20 
  -7  -7  -6    7.94    1.20 
  -7  -8  -6    1.68    0.70 
  -7   8   6    1.45    0.73 
  -7   8   6    2.23    0.53 
  -7  -9  -6    6.07    1.15 
  -7   9   6    6.89    0.92 
   8  -8   6   21.13    2.44 
  -8  -8   6   20.59    2.02 
   8  -7   6    8.86    1.55 
  -8  -7   6    9.67    1.23 
   8  -6   6    7.84    1.39 
  -8  -6   6    7.34    1.10 
  -8   6  -6    7.72    0.99 
   8  -5   6    0.72    0.71 
  -8  -5   6    0.64    0.45 
  -8  -5   6    0.74    0.42 
  -8   5  -6    1.02    0.42 
  -8   4  -6   44.72    3.84 
  -8  -4   6   45.90    3.77 
  -8  -3   6   10.07    1.08 
  -8   3  -6    9.46    1.11 
   8  -2   6    0.01    0.60 
  -8  -2   6    0.23    0.41 
  -8  -2   6    2.92    0.52 
  -8   2  -6    2.26    0.57 
   8  -1   6    7.17    1.24 
  -8  -1   6    7.14    0.84 
  -8   1  -6    6.96    0.94 
  -8  -1   6    7.56    0.95 
   8   0   6    6.68    1.18 
  -8   0   6    7.06    0.93 
   8   1   6    8.61    1.28 
  -8   1   6    8.91    1.04 
  -8  -1  -6    6.48    0.96 
  -8   1   6    6.85    0.84 
   8   2   6    0.35    0.59 
  -8   2   6    0.38    0.43 
  -8   2   6    2.90    0.49 
  -8  -2  -6    1.79    0.54 
  -8  -3  -6    8.23    1.08 
  -8   3   6    7.25    0.86 
  -8   4   6   43.40    3.21 
  -8   4   6   29.01    3.06 
  -8  -4  -6   39.42    3.33 
   8   5   6    0.95    0.56 
  -8   5   6    0.83    0.65 
  -8   5   6    0.62    0.33 
  -8  -5  -6    0.34    0.49 
   8   6   6    7.62    1.11 
  -8   6   6    6.62    0.87 
  -8  -6  -6    8.23    1.14 
  -8   6   6    7.47    1.15 
  -8   7   6   11.63    1.48 
  -8   7   6   13.72    1.37 
  -8  -7  -6   12.80    1.51 
  -8  -8  -6   22.99    2.31 
  -8   8   6   20.48    2.08 
  -8   8   6   25.01    2.27 
   9  -7   6    3.26    1.05 
  -9  -7   6    2.30    0.70 
   9  -6   6    2.85    0.99 
  -9   6  -6    1.03    0.46 
  -9  -6   6    2.34    0.66 
   9  -5   6    3.15    1.03 
   9  -4   6    1.04    0.81 
  -9  -4   6    2.36    0.58 
  -9  -4   6    1.40    0.54 
  -9   4  -6    1.71    0.53 
   9  -3   6    2.85    0.99 
  -9  -3   6    3.26    0.74 
  -9  -3   6    5.04    0.76 
  -9   3  -6    5.13    0.84 
   9  -2   6    0.24    0.60 
  -9  -2   6    0.18    0.42 
  -9   2  -6   -0.07    0.41 
  -9  -2   6   -0.04    0.33 
  -9  -1   6   21.48    1.91 
  -9   1  -6   18.97    1.96 
  -9   0   6   11.76    1.26 
  -9   0  -6   12.66    1.40 
  -9  -1  -6   20.29    1.93 
  -9   1   6   18.42    1.77 
   9   2   6    0.54    0.62 
  -9  -2  -6   -0.11    0.42 
  -9   2   6    0.34    0.31 
  -9   2   6    0.78    0.52 
   9   3   6    2.97    0.89 
  -9  -3  -6    4.93    0.85 
  -9   3   6    3.14    0.76 
  -9   3   6    4.89    0.67 
   9   4   6    0.93    0.66 
  -9   4   6    2.26    0.50 
  -9  -4  -6    2.23    0.69 
  -9   4   6    1.99    0.54 
  -9   5   6    6.14    1.09 
   9   6   6    2.97    0.78 
  -9   6   6    1.08    0.41 
  -9  -6  -6    0.96    0.60 
  -9   6   6    1.38    0.77 
  -9   7   6    5.97    1.14 
  -9   7   6    8.58    0.99 
  -9  -7  -6    6.66    1.15 
  10  -5   6    1.71    0.88 
 -10  -5   6    1.27    0.52 
 -10   5  -6    1.29    0.55 
  10  -4   6    1.11    0.79 
 -10  -4   6    0.49    0.45 
 -10   4  -6    0.84    0.49 
  10  -3   6    5.21    1.24 
 -10  -3   6    4.61    0.87 
 -10   3  -6    5.17    0.88 
  10  -2   6    0.71    0.78 
 -10  -2   6    0.11    0.42 
 -10  -2   6    0.58    0.40 
 -10   2  -6    0.84    0.49 
 -10  -1   6   13.40    1.36 
 -10   1  -6   11.41    1.38 
  10   0   6    1.94    0.93 
 -10   0   6    2.87    0.71 
  10   1   6    5.83    1.38 
 -10  -1  -6   10.76    1.23 
 -10   1   6   10.22    1.09 
  10   2   6    0.30    0.64 
 -10   2   6    0.40    0.37 
 -10  -2  -6    0.50    0.52 
 -10   2   6    0.54    0.45 
  10   3   6    3.50    1.04 
 -10   3   6    5.61    0.80 
 -10   3   6    7.44    0.97 
 -10  -3  -6    6.25    1.03 
  10   4   6    0.46    0.63 
 -10  -4  -6    0.64    0.58 
 -10   4   6    0.46    0.38 
  10   5   6    0.94    0.66 
 -10   5   6    1.21    0.46 
 -10   5   6    1.40    0.75 
 -10  -5  -6    1.79    0.69 
  11  -3   6   -0.11    0.78 
 -11   3  -6    0.51    0.46 
 -11  -3   6    1.22    0.48 
  11  -2   6    1.82    0.97 
 -11  -2   6    2.56    0.64 
 -11   2  -6    1.37    0.63 
  11  -1   6    2.23    1.07 
 -11   1  -6    4.23    0.86 
 -11  -1   6    2.48    0.64 
 -11  -1   6    4.31    0.80 
  11   0   6    2.60    1.10 
 -11   0   6    5.87    0.88 
 -11   0   6    5.54    0.92 
 -11   0  -6    5.53    0.98 
  11   1   6    1.33    0.91 
 -11   1   6    4.09    0.73 
 -11  -1  -6    2.84    0.80 
 -11   1   6    3.79    0.74 
  11   2   6    1.34    0.85 
 -11   2   6    3.53    0.64 
 -11  -2  -6    1.31    0.65 
 -11   2   6    2.05    0.56 
  11   3   6   -0.14    0.65 
 -11   3   6    0.42    0.39 
 -11  -3  -6    0.30    0.55 
   0 -11   7    2.48    0.87 
   0  10  -7   19.39    1.95 
   0 -10   7   19.31    1.98 
   0   9  -7   10.88    1.24 
   0  -9   7   11.42    1.37 
   0  -8   7    1.58    0.57 
   0   8  -7    1.32    0.44 
   0  -7   7   31.89    2.69 
   0   7  -7   32.37    2.75 
   0   6  -7    6.39    0.75 
   0  -6   7    6.36    0.85 
   0  -5   7    3.16    0.59 
   0   5  -7    2.96    0.45 
   0  -5   7    2.50    0.54 
   0  -4   7   14.60    1.32 
   0   4  -7   13.20    1.24 
   0  -4   7   17.03    1.48 
   0   3  -7   47.57    3.92 
   0  -3   7   53.66    4.23 
   0  -3   7   50.01    3.81 
   0  -2   7   13.24    1.32 
   0  -2   7   12.68    1.16 
   0  -1   7    5.11    0.77 
   0  -1   7    6.14    0.67 
   0   0   7   -0.01    0.20 
   0   0   7   -0.01    0.27 
   0   0  -7    0.12    0.09 
   0   1   7    5.33    0.75 
   0  -1  -7    5.94    0.59 
   0   1   7    5.54    0.64 
   0  -2  -7   14.51    1.21 
   0   2   7   12.73    1.34 
   0   2   7   12.29    1.16 
   0   3   7   51.16    4.12 
   0   3   7   52.42    4.37 
   0   3   7   50.73    3.88 
   0   4   7   15.25    1.42 
   0   4   7   15.29    1.37 
   0   4   7   16.52    1.62 
   0   5   7    3.13    0.55 
   0   5   7    2.84    0.68 
   0   5   7    3.69    0.59 
   0   6   7    5.97    0.87 
   0   6   7    9.45    1.11 
   0   6   7    6.77    0.89 
   0   7   7   33.27    2.93 
   0   7   7   32.50    3.02 
   0   7   7   33.32    2.71 
   0   8   7    1.51    0.54 
   0   9   7   10.99    1.38 
   0  10   7   21.32    2.24 
   0  11   7    2.72    0.81 
   1 -11   7    2.63    0.90 
  -1 -11   7    2.67    0.83 
   1 -10   7   15.03    1.67 
  -1 -10   7   12.23    1.49 
  -1  10  -7   12.58    1.45 
   1  -9   7    5.15    0.99 
   1   9  -7    6.14    0.84 
  -1  -9   7    6.42    1.01 
  -1   9  -7    4.18    0.80 
   1  -8   7    6.66    1.09 
   1   8  -7    7.71    0.94 
  -1  -8   7    9.38    1.09 
  -1   8  -7    8.92    1.02 
   1  -7   7    9.03    1.06 
   1  -7   7    7.86    1.08 
   1   7  -7    8.84    0.93 
  -1   7  -7    8.52    0.97 
  -1  -7   7    7.60    1.01 
   1  -6   7   12.24    1.23 
   1  -6   7   11.31    1.28 
   1   6  -7   11.93    1.14 
  -1  -6   7   13.23    1.29 
  -1  -6   7   12.59    1.29 
  -1   6  -7   10.89    1.16 
   1  -5   7    4.82    0.72 
   1   5  -7    4.48    0.54 
   1  -5   7    4.19    0.73 
  -1  -5   7    4.30    0.70 
  -1   5  -7    4.57    0.56 
  -1  -5   7    3.70    0.67 
   1  -4   7    0.07    0.34 
   1  -4   7    0.12    0.28 
   1   4  -7    0.14    0.14 
  -1  -4   7   -0.16    0.30 
  -1  -4   7    0.14    0.30 
  -1   4  -7    0.01    0.16 
   1  -3   7    8.52    1.10 
   1  -3   7    8.96    0.95 
  -1  -3   7    8.45    1.07 
  -1  -3   7    9.84    0.85 
  -1  -3   7    9.86    1.00 
  -1   3  -7   11.54    0.87 
   1  -2   7    6.96    0.70 
   1  -2   7    6.58    0.85 
  -1  -2   7    5.14    0.76 
  -1  -2   7    6.21    0.71 
  -1   2  -7    6.45    0.58 
   1  -1   7  107.91    7.85 
   1  -1   7  114.21    8.80 
  -1  -1   7  112.85    8.78 
  -1   1  -7   95.79    8.35 
  -1  -1   7  111.70    7.91 
   1   0   7    3.77    0.53 
   1   0   7    3.87    0.67 
  -1   0   7    4.40    0.60 
  -1   0   7    4.95    0.68 
   1  -1  -7  115.00    8.63 
   1   1   7  111.64    9.06 
   1   1   7  116.59    8.09 
  -1   1   7  111.02    9.05 
  -1   1   7  117.11    8.15 
  -1  -1  -7   98.22    8.64 
   1   2   7    6.41    0.87 
   1   2   7    5.90    0.65 
  -1   2   7    5.78    0.72 
  -1   2   7    6.99    0.89 
  -1   2   7    6.73    0.63 
   1   3   7    7.24    0.81 
   1   3   7    8.08    0.99 
  -1  -3  -7    9.19    0.96 
  -1   3   7    9.15    0.83 
  -1   3   7    7.95    0.85 
  -1   3   7    7.69    1.05 
   1   4   7    0.28    0.36 
   1   4   7   -0.08    0.34 
  -1  -4  -7    0.38    0.38 
  -1   4   7    0.56    0.42 
  -1   4   7   -0.37    0.26 
  -1   4   7   -0.09    0.18 
   1   5   7    4.74    0.68 
   1   5   7    4.17    0.76 
   1   5   7    4.62    0.64 
  -1  -5  -7    3.89    0.75 
  -1   5   7    3.96    0.69 
  -1   5   7    4.12    0.62 
  -1   5   7    4.02    0.78 
   1   6   7   12.84    1.39 
   1   6   7   11.53    1.27 
   1   6   7   12.12    1.22 
  -1   6   7   12.08    1.29 
  -1   6   7   12.55    1.27 
   1   7   7    8.70    1.07 
   1   7   7    8.59    1.19 
  -1   7   7    9.66    1.11 
  -1   7   7    7.97    1.05 
   1   8   7    8.70    1.10 
   1   8   7    8.95    1.20 
  -1   8   7    8.17    1.12 
   1   9   7    6.61    1.10 
  -1   9   7    7.05    1.13 
   1  10   7   12.63    1.61 
  -1  10   7   14.41    1.66 
   1  11   7    3.27    0.86 
  -1  11   7    3.21    0.86 
   2 -11   7    0.51    0.82 
  -2  11  -7    1.63    0.59 
  -2 -11   7    1.38    0.75 
   2 -10   7   -0.27    0.62 
  -2  10  -7   -0.51    0.33 
  -2 -10   7   -0.25    0.48 
   2  -9   7    0.91    0.71 
  -2  -9   7    1.46    0.60 
  -2   9  -7    1.05    0.47 
   2   8  -7    4.94    0.68 
   2  -8   7    2.97    0.86 
  -2   8  -7    3.97    0.72 
  -2  -8   7    4.14    0.80 
   2   7  -7    1.26    0.36 
   2  -7   7    0.96    0.57 
   2  -7   7    1.28    0.50 
  -2  -7   7    1.01    0.47 
  -2   7  -7    1.93    0.44 
  -2  -7   7    1.92    0.60 
   2  -6   7   10.92    1.29 
   2  -6   7   10.88    1.24 
  -2  -6   7   10.95    1.19 
  -2   6  -7   12.34    1.11 
   2  -5   7   54.72    4.20 
   2  -5   7   57.96    4.67 
  -2  -5   7   57.66    4.62 
  -2   5  -7   48.72    4.36 
  -2  -5   7   56.04    4.40 
  -2  -5   7   54.80    4.24 
   2  -4   7   30.89    2.79 
   2  -4   7   32.08    2.50 
  -2  -4   7   30.64    2.54 
  -2  -4   7   32.31    2.79 
  -2   4  -7   29.59    2.54 
  -2  -4   7   32.18    2.54 
   2  -3   7    0.69    0.38 
   2  -3   7    1.13    0.36 
  -2   3  -7    1.60    0.29 
  -2  -3   7    1.06    0.19 
  -2  -3   7    0.68    0.41 
   2  -2   7   16.57    1.86 
   2  -2   7   19.30    1.62 
  -2   2  -7   23.42    1.67 
  -2  -2   7   21.09    1.72 
  -2  -2   7   18.87    1.89 
   2  -1   7   13.65    1.36 
   2  -1   7   13.76    1.10 
  -2   1  -7   10.54    1.08 
  -2  -1   7   14.23    1.35 
  -2  -1   7   13.60    1.20 
   2   0   7   37.60    2.82 
   2   0   7   35.38    3.24 
  -2   0   7   36.71    3.26 
  -2   0  -7   40.16    2.99 
  -2   0   7   36.62    2.90 
   2   1   7   13.36    1.38 
   2   1   7   14.71    1.11 
  -2  -1  -7   11.05    1.14 
  -2   1   7   14.30    1.40 
  -2   1   7   12.26    1.07 
  -2   1   7   13.73    1.20 
   2   2   7   20.52    1.89 
   2   2   7   19.33    1.53 
  -2   2   7   19.27    1.61 
  -2   2   7   17.55    1.63 
  -2  -2  -7   20.50    1.69 
  -2   2   7   18.22    1.84 
   2   3   7    1.04    0.28 
   2   3   7    1.61    0.48 
  -2   3   7    1.59    0.50 
  -2   3   7    0.90    0.28 
  -2  -3  -7    0.82    0.42 
  -2   3   7    1.05    0.36 
   2   4   7   30.91    2.79 
   2   4   7   31.94    2.42 
  -2  -4  -7   32.76    2.70 
  -2   4   7   30.96    2.61 
  -2   4   7   28.84    2.51 
   2   5   7   54.81    4.66 
   2   5   7   58.02    4.12 
  -2   5   7   56.29    4.48 
  -2   5   7   53.86    4.20 
  -2  -5  -7   50.51    4.51 
   2   6   7   12.40    1.36 
  -2  -6  -7   10.00    1.31 
  -2   6   7   12.10    1.25 
  -2   6   7   11.14    1.22 
   2   7   7    1.40    0.54 
  -2  -7  -7    0.87    0.62 
  -2   7   7    0.58    0.48 
  -2   7   7    1.47    0.48 
  -2   8   7    5.09    0.88 
  -2  -8  -7    4.88    0.99 
  -2   8   7    4.73    0.87 
  -2  -9  -7    1.74    0.79 
  -2   9   7    1.14    0.51 
  -2  10   7   -0.28    0.35 
  -2 -10  -7   -0.14    0.64 
  -2  11   7    1.14    0.64 
  -2 -11  -7    1.43    0.87 
   3 -10   7    3.62    1.06 
  -3  10  -7    5.50    0.94 
  -3 -10   7    5.93    1.03 
   3  -9   7    2.37    0.85 
  -3  -9   7    2.56    0.71 
  -3   9  -7    2.50    0.60 
   3  -8   7    8.05    1.32 
  -3  -8   7    9.09    1.15 
  -3   8  -7   11.25    1.10 
   3  -7   7    0.62    0.56 
   3  -7   7    0.47    0.43 
  -3  -7   7    0.55    0.42 
  -3   7  -7    0.40    0.30 
   3  -6   7   21.10    1.93 
  -3  -6   7   18.86    1.71 
  -3  -6   7   21.05    1.75 
  -3   6  -7   14.76    1.62 
   3  -5   7    7.33    1.10 
   3  -5   7    7.22    0.97 
  -3  -5   7    8.82    0.96 
   3  -4   7  121.72    8.69 
   3  -4   7  116.33    9.68 
  -3  -4   7  119.67    9.22 
  -3   4  -7  119.30    9.27 
  -3  -4   7  115.81    8.73 
   3  -3   7   15.60    1.35 
   3  -3   7   15.00    1.60 
  -3  -3   7   16.02    1.42 
  -3   3  -7   15.02    1.36 
  -3  -3   7   15.49    1.27 
   3  -2   7    9.63    0.90 
   3  -2   7    9.24    1.15 
  -3   2  -7    9.90    0.92 
  -3  -2   7   10.16    1.04 
   3  -1   7   12.74    1.35 
   3  -1   7   12.96    1.06 
  -3  -1   7   12.46    1.21 
  -3   1  -7   12.36    1.13 
   3   0   7    4.31    0.71 
   3   0   7    4.12    0.46 
  -3   0  -7    3.31    0.47 
  -3   0   7    3.54    0.36 
  -3   0   7    4.62    0.62 
   3   1   7   12.41    1.41 
   3   1   7   14.01    1.10 
  -3   1   7   12.69    1.11 
  -3   1   7   14.33    1.26 
  -3  -1  -7   13.65    1.22 
   3   2   7    8.99    1.11 
   3   2   7   10.08    0.85 
  -3  -2  -7   10.28    1.02 
  -3   2   7   10.09    1.04 
  -3   2   7    9.33    0.88 
   3   3   7   16.55    1.29 
   3   3   7   17.80    1.66 
  -3   3   7   14.70    1.37 
  -3   3   7   14.46    1.42 
  -3  -3  -7   15.24    1.49 
   3   4   7  131.73    8.64 
   3   4   7  114.57    9.73 
  -3   4   7  116.68    9.38 
  -3  -4  -7  121.32    9.45 
  -3   4   7  111.52    8.80 
   3   5   7    7.55    1.06 
  -3   5   7    5.58    0.92 
  -3   5   7   10.04    0.96 
   3   6   7   19.05    1.83 
  -3  -6  -7   16.03    1.82 
  -3   6   7   17.33    1.65 
  -3   6   7   19.40    1.74 
   3   7   7    0.93    0.47 
  -3  -7  -7    0.76    0.58 
  -3   7   7    0.77    0.52 
  -3   7   7    0.39    0.38 
  -3   8   7   11.35    1.27 
  -3   8   7    9.48    1.17 
  -3  -8  -7    9.16    1.32 
  -3   9   7    3.62    0.80 
  -3  -9  -7    2.89    0.88 
  -3  10   7    5.45    1.05 
  -3 -10  -7    6.42    1.18 
   4 -10   7    1.21    0.84 
  -4  10  -7    2.49    0.64 
  -4 -10   7    2.42    0.77 
   4  -9   7    9.01    1.45 
  -4   9  -7   11.51    1.16 
  -4  -9   7    8.71    1.24 
   4  -8   7    2.32    0.79 
  -4   8  -7    3.88    0.63 
  -4  -8   7    2.10    0.67 
   4  -7   7    3.95    0.89 
   4  -7   7    4.63    0.91 
  -4  -7   7    4.77    0.84 
  -4   7  -7    4.46    0.64 
   4  -6   7    2.10    0.67 
   4  -6   7    1.70    0.63 
  -4  -6   7    1.66    0.52 
  -4   6  -7    1.80    0.41 
   4  -5   7   37.19    3.19 
  -4  -5   7   31.07    2.78 
  -4   5  -7   34.82    2.86 
   4  -4   7   44.24    3.60 
   4  -4   7   38.61    4.05 
  -4  -4   7   44.51    3.66 
  -4  -4   7   52.24    3.74 
  -4   4  -7   51.96    3.82 
   4  -3   7   21.83    1.86 
   4  -3   7   20.72    2.21 
  -4   3  -7   23.81    1.97 
  -4  -3   7   21.71    1.97 
  -4  -3   7   25.03    1.88 
   4  -2   7    5.96    0.67 
   4  -2   7    5.20    0.91 
  -4  -2   7    6.85    0.61 
  -4   2  -7    7.29    0.76 
  -4  -2   7    6.71    0.86 
   4  -1   7   33.50    3.29 
   4  -1   7   36.43    2.77 
  -4  -1   7   39.79    2.94 
  -4   1  -7   40.59    3.06 
  -4  -1   7   34.10    2.95 
   4   0   7   45.53    3.51 
   4   0   7   45.57    2.94 
  -4   0   7   43.26    3.15 
  -4   0   7   33.34    3.11 
  -4   0  -7   33.68    3.20 
   4   1   7   33.97    3.31 
   4   1   7   36.47    2.77 
  -4   1   7   39.64    3.01 
  -4  -1  -7   41.15    3.13 
  -4   1   7   37.01    3.01 
   4   2   7    5.66    0.88 
  -4  -2  -7    5.79    0.74 
  -4   2   7    6.23    0.61 
  -4   2   7    4.29    0.73 
   4   3   7   18.87    2.04 
  -4   3   7   23.25    1.85 
  -4  -3  -7   22.16    1.98 
  -4   3   7   21.99    1.92 
   4   4   7   35.08    3.44 
  -4   4   7   35.28    3.15 
  -4  -4  -7   47.29    3.39 
   4   5   7   32.22    2.84 
  -4   5   7   31.41    2.60 
  -4   5   7   27.99    2.53 
  -4  -5  -7   30.61    2.72 
   4   6   7    1.20    0.54 
  -4   6   7    2.01    0.50 
  -4   6   7    2.43    0.62 
  -4  -6  -7    2.11    0.66 
   4   7   7    4.27    0.78 
  -4  -7  -7    3.24    0.83 
  -4   7   7    3.85    0.78 
  -4   7   7    4.16    0.74 
  -4   8   7    1.70    0.63 
  -4   8   7    2.02    0.60 
  -4  -8  -7    2.96    0.86 
  -4   9   7    9.92    1.27 
  -4  -9  -7    9.64    1.45 
  -4 -10  -7    1.51    0.90 
  -4  10   7    2.38    0.70 
   5 -10   7    0.82    0.82 
  -5 -10   7    1.09    0.64 
  -5  10  -7    0.37    0.39 
   5  -9   7    9.80    1.51 
  -5  -9   7    9.66    1.31 
  -5   9  -7   12.28    1.23 
   5  -8   7    2.63    0.82 
  -5  -8   7    1.99    0.62 
  -5   8  -7    1.59    0.47 
   5  -7   7    7.12    1.29 
   5  -7   7    8.58    1.25 
  -5  -7   7    8.27    1.13 
  -5   7  -7   11.55    1.06 
   5  -6   7    2.97    0.80 
   5  -6   7    3.13    0.76 
  -5   6  -7    3.34    0.57 
  -5  -6   7    2.92    0.65 
   5  -5   7   16.69    1.52 
   5  -5   7   15.75    1.72 
  -5   5  -7   13.00    1.35 
  -5  -5   7   13.35    1.43 
   5  -4   7   25.28    2.66 
  -5  -4   7   28.88    2.40 
  -5   4  -7   29.80    2.42 
   5  -3   7   30.13    2.48 
  -5  -3   7   26.73    2.61 
  -5   3  -7   38.06    2.72 
  -5   2  -7   18.45    1.65 
  -5  -2   7   17.64    1.51 
   5  -1   7    2.51    0.68 
   5  -1   7    2.87    0.39 
  -5  -1   7    3.17    0.41 
  -5  -1   7    3.07    0.60 
  -5   1  -7    3.66    0.56 
  -5  -1  -7    2.86    0.58 
  -5   1   7    2.73    0.41 
  -5   1   7    3.45    0.66 
  -5  -2  -7   19.42    1.65 
  -5   2   7   15.76    1.47 
   5   3   7   23.96    2.79 
  -5  -3  -7   33.46    2.74 
  -5   3   7   35.52    2.60 
   5   4   7   25.23    2.59 
  -5   4   7   25.28    2.39 
  -5   4   7   30.54    2.39 
  -5  -4  -7   30.71    2.55 
   5   5   7   14.86    1.57 
  -5  -5  -7   13.00    1.44 
  -5   5   7   13.00    1.37 
  -5   5   7   13.71    1.30 
   5   6   7    3.74    0.76 
  -5   6   7    2.63    0.72 
  -5  -6  -7    3.35    0.79 
  -5   6   7    2.93    0.55 
   5   7   7    6.78    1.12 
  -5   7   7    8.34    1.00 
  -5  -7  -7    9.10    1.25 
  -5   7   7    8.56    1.10 
  -5  -8  -7    0.99    0.73 
  -5   8   7    2.41    0.62 
  -5   8   7    2.84    0.77 
  -5  -9  -7    9.61    1.41 
  -5   9   7    9.20    1.22 
  -5  10   7    0.73    0.52 
  -5 -10  -7    0.13    0.70 
   6  -9   7   -0.24    0.66 
  -6  -9   7    0.23    0.52 
  -6   9  -7    0.18    0.34 
   6  -8   7    0.10    0.60 
   6  -8   7    0.25    0.63 
  -6  -8   7    0.30    0.49 
  -6   8  -7   -0.01    0.29 
   6  -7   7    6.00    1.16 
   6  -7   7    5.29    1.03 
  -6   7  -7    5.38    0.76 
  -6  -7   7    5.85    0.95 
   6  -6   7   -0.07    0.54 
   6  -6   7    0.43    0.59 
  -6  -6   7    1.09    0.51 
   6  -5   7    0.52    0.57 
   6  -5   7   -0.23    0.46 
  -6  -5   7    0.33    0.41 
  -6   5  -7    0.49    0.32 
   6  -4   7    4.33    0.94 
   6  -4   7    4.28    0.74 
  -6  -4   7    5.16    0.81 
  -6   4  -7    4.41    0.65 
   6  -3   7    6.79    1.08 
  -6   3  -7    4.07    0.69 
  -6  -3   7    7.08    0.86 
   6  -2   7   18.55    2.27 
  -6  -2   7   18.63    1.98 
  -6   2  -7   26.86    2.11 
  -6  -2   7   26.21    1.96 
   6  -1   7    7.95    1.22 
  -6  -1   7    8.92    1.03 
  -6   1  -7    8.56    0.98 
  -6  -1   7    8.64    0.86 
   6   1   7    9.08    1.16 
  -6  -1  -7    8.22    0.97 
  -6   1   7    8.02    1.02 
  -6   1   7    7.53    0.81 
  -6   2   7   24.99    2.04 
  -6  -2  -7   26.22    2.20 
  -6   2   7   20.45    2.07 
   6   3   7    6.89    0.96 
  -6   3   7    5.55    0.88 
  -6  -3  -7    4.46    0.76 
  -6   3   7    3.63    0.56 
   6   4   7    4.71    0.85 
  -6  -4  -7    5.28    0.85 
  -6   4   7    3.91    0.59 
  -6   4   7    4.95    0.82 
   6   5   7    0.59    0.45 
  -6  -5  -7    0.64    0.52 
  -6   5   7    0.81    0.41 
  -6   5   7    0.21    0.26 
   6   6   7    0.59    0.51 
  -6   6   7    1.29    0.63 
  -6  -6  -7    1.42    0.65 
  -6   6   7    3.30    0.55 
  -6   7   7    5.65    1.02 
  -6  -7  -7    5.57    1.00 
  -6   7   7    5.97    0.79 
  -6  -8  -7   -0.14    0.55 
  -6   8   7   -0.15    0.59 
  -6   8   7    0.05    0.34 
  -6   9   7    0.06    0.42 
  -6  -9  -7    0.24    0.69 
  -6   9   7    0.88    0.72 
   7  -8   7    6.87    1.36 
   7  -8   7    5.73    1.21 
  -7  -8   7    5.24    0.99 
  -7   8  -7    8.60    0.95 
   7  -7   7    0.11    0.66 
   7  -7   7    0.31    0.61 
  -7  -7   7    0.26    0.48 
  -7   7  -7    0.15    0.33 
   7  -6   7    1.72    0.79 
  -7   6  -7    2.72    0.57 
  -7  -6   7    2.04    0.64 
   7  -5   7   -0.05    0.49 
  -7   5  -7    1.04    0.40 
  -7  -5   7    0.08    0.37 
   7  -4   7    0.31    0.51 
  -7  -4   7   -0.27    0.38 
  -7   4  -7    0.72    0.38 
   7  -3   7    9.64    1.28 
  -7  -3   7    9.48    1.06 
  -7   3  -7    6.57    0.93 
   7  -2   7   15.03    1.95 
  -7   2  -7   22.00    1.80 
  -7  -2   7   17.85    1.73 
   7  -1   7    0.94    0.64 
  -7  -1   7    1.34    0.50 
  -7   1  -7    2.53    0.55 
  -7  -1   7    2.53    0.46 
  -7   0  -7   13.06    1.30 
  -7   0   7   11.79    1.15 
   7   1   7    1.49    0.67 
  -7   1   7    0.98    0.50 
  -7   1   7    2.38    0.42 
  -7  -1  -7    1.74    0.49 
   7   2   7   15.60    1.99 
  -7   2   7   22.03    1.71 
  -7   2   7   16.14    1.75 
  -7  -2  -7   20.65    1.86 
   7   3   7    9.45    1.21 
  -7   3   7    6.38    0.81 
  -7   3   7   10.16    1.13 
  -7  -3  -7    6.69    0.95 
   7   4   7    0.55    0.48 
  -7   4   7    0.61    0.43 
  -7  -4  -7   -0.07    0.39 
  -7   4   7    0.55    0.30 
   7   5   7    0.25    0.43 
  -7   5   7    0.40    0.30 
  -7  -5  -7    0.48    0.50 
  -7   5   7    0.30    0.46 
   7   6   7    1.57    0.61 
  -7   6   7    2.29    0.75 
  -7   6   7    1.92    0.47 
  -7  -6  -7    1.81    0.66 
  -7   7   7    0.09    0.29 
  -7   7   7   -0.19    0.54 
  -7  -7  -7    0.31    0.52 
  -7  -8  -7    7.23    1.19 
  -7   8   7    6.22    1.13 
  -7   8   7    8.36    0.99 
   8  -7   7    2.61    0.98 
  -8   7  -7    3.99    0.74 
  -8  -7   7    3.34    0.82 
   8  -6   7   17.41    2.25 
  -8  -6   7   18.45    1.92 
  -8   6  -7   22.05    1.92 
   8  -5   7    2.92    0.94 
  -8   5  -7    3.10    0.64 
  -8  -5   7    2.28    0.68 
   8  -4   7    0.72    0.69 
  -8  -4   7    1.32    0.56 
  -8   4  -7    0.31    0.36 
   8  -3   7    0.58    0.66 
  -8  -3   7    0.26    0.42 
  -8   3  -7    1.56    0.50 
   8  -2   7   11.09    1.54 
  -8  -2   7   10.79    1.24 
  -8   2  -7    9.57    1.18 
   8  -1   7    4.82    1.08 
  -8  -1   7    4.69    0.88 
  -8   1  -7    6.12    0.81 
   8   0   7   -0.29    0.47 
  -8   0   7   -0.17    0.39 
  -8   0   7    0.64    0.32 
  -8   0  -7    0.77    0.44 
   8   1   7    4.68    1.07 
  -8   1   7    4.15    0.84 
  -8  -1  -7    6.48    0.91 
  -8   1   7    5.97    0.73 
   8   2   7    9.26    1.31 
  -8   2   7    8.10    0.96 
  -8   2   7   11.20    1.20 
  -8  -2  -7    9.37    1.16 
   8   3   7    0.12    0.51 
  -8   3   7    0.47    0.48 
  -8   3   7    1.20    0.36 
  -8  -3  -7    1.01    0.54 
   8   4   7    1.19    0.62 
  -8  -4  -7    0.63    0.51 
  -8   4   7    0.29    0.28 
  -8   4   7    1.60    0.56 
   8   5   7    2.47    0.74 
  -8  -5  -7    2.86    0.73 
  -8   5   7    1.93    0.77 
  -8   5   7    3.18    0.56 
   8   6   7   17.69    2.05 
  -8  -6  -7   20.71    2.04 
  -8   6   7   19.90    1.86 
  -8   6   7   22.33    2.07 
  -8   7   7    3.94    0.69 
  -8   7   7    2.59    0.89 
  -8  -7  -7    3.06    0.85 
   9  -6   7    4.50    1.19 
  -9  -6   7    3.34    0.81 
  -9   6  -7    5.24    0.86 
  -9  -5   7   12.78    1.38 
  -9   5  -7   10.49    1.26 
   9  -4   7    1.10    0.82 
  -9  -4   7    1.47    0.57 
  -9   4  -7    2.49    0.60 
   9  -3   7    1.55    0.81 
  -9  -3   7    1.38    0.58 
  -9   3  -7    3.56    0.68 
   9  -2   7   10.39    1.55 
  -9  -2   7    9.29    1.13 
  -9   2  -7    7.58    1.07 
   9  -1   7    5.62    1.24 
  -9  -1   7    7.61    1.02 
  -9   1  -7    7.42    0.97 
   9   0   7    4.65    1.07 
  -9   0   7    2.88    0.75 
   9   1   7    5.97    1.23 
  -9   1   7    6.93    0.84 
  -9   1   7    7.07    1.09 
  -9  -1  -7    7.45    0.99 
   9   2   7    9.68    1.46 
  -9  -2  -7    8.13    1.14 
  -9   2   7   10.26    1.19 
  -9   2   7    8.19    0.98 
   9   3   7    1.53    0.74 
  -9   3   7    1.64    0.62 
  -9  -3  -7    3.55    0.76 
   9   4   7    1.61    0.66 
  -9   4   7    2.07    0.48 
  -9   4   7    1.36    0.52 
  -9  -4  -7    1.63    0.63 
   9   5   7    6.60    1.26 
  -9   5   7   10.16    1.05 
  -9  -5  -7   10.75    1.28 
  -9   5   7    7.76    1.28 
   9   6   7    3.41    0.91 
  -9  -6  -7    5.78    0.98 
  -9   6   7    5.07    0.79 
  -9   6   7    4.22    0.98 
 -10   5  -7   14.18    1.56 
  10  -4   7   -0.19    0.62 
 -10   4  -7    0.49    0.46 
 -10  -4   7    0.65    0.51 
  10  -3   7   -0.39    0.57 
 -10   3  -7   -0.37    0.38 
 -10  -3   7    0.48    0.50 
  10  -2   7    1.16    0.83 
 -10   2  -7    1.18    0.58 
 -10  -2   7    0.65    0.52 
  10  -1   7    9.88    1.68 
 -10  -1   7   10.33    1.29 
  10   0   7    0.43    0.79 
 -10   0  -7    0.24    0.48 
 -10   0   7    0.65    0.54 
  10   1   7    9.19    1.64 
 -10   1   7   11.05    1.32 
  10   2   7    0.47    0.71 
 -10   2   7    0.75    0.43 
 -10  -2  -7    0.95    0.53 
 -10   2   7    1.01    0.53 
  10   3   7   -0.34    0.59 
 -10   3   7    0.14    0.31 
 -10  -3  -7    0.59    0.53 
  10   4   7    0.40    0.65 
 -10   4   7    0.52    0.38 
 -10  -4  -7    0.28    0.56 
  10   5   7    6.17    1.18 
  11  -1   7    0.66    0.81 
 -11  -1   7    1.38    0.55 
 -11   1  -7    1.46    0.60 
  11   0   7    3.59    1.16 
 -11   0  -7    2.54    0.76 
 -11   0   7    4.43    0.85 
  11   1   7    1.31    0.90 
 -11   1   7    1.92    0.57 
 -11  -1  -7    1.09    0.62 
   0 -10   8   18.96    1.95 
   0  -9   8    0.50    0.49 
   0  -8   8   24.69    2.26 
   0  -7   8    0.55    0.44 
   0  -6   8   38.12    3.35 
   0  -6   8   38.76    3.13 
   0  -5   8   10.82    1.12 
   0  -5   8   10.51    1.21 
   0  -4   8    0.18    0.34 
   0  -4   8    0.34    0.35 
   0  -3   8   27.01    2.48 
   0  -3   8   27.68    2.23 
   0  -2   8    1.24    0.43 
   0  -2   8    1.31    0.36 
   0  -1   8    0.00    0.34 
   0  -1   8    0.15    0.26 
   0   0   8   19.60    1.89 
   0   0   8   19.91    1.65 
   0   1   8    0.25    0.34 
   0   1   8    0.12    0.24 
   0  -1  -8    0.03    0.18 
   0   2   8    1.33    0.38 
   0   2   8    1.30    0.47 
   0  -2  -8    1.54    0.40 
   0  -3  -8   31.66    2.54 
   0   3   8   29.37    2.74 
   0   3   8   29.20    2.40 
   0   4   8    0.06    0.28 
   0   4   8   -0.21    0.36 
   0   4   8    0.27    0.22 
   0   5   8   12.97    1.23 
   0   5   8   12.14    1.42 
   0   5   8   11.32    1.20 
   0   6   8   36.28    3.54 
   0   6   8   39.01    3.38 
   0   6   8   44.01    3.19 
   0   7   8   -0.08    0.49 
   0   7   8    0.65    0.38 
   0   7   8    0.49    0.47 
   0   8   8   24.50    2.34 
   0   9   8    0.55    0.44 
   0  10   8   19.45    2.09 
   1 -10   8    1.71    0.73 
  -1 -10   8    1.91    0.73 
   1  -9   8    2.46    0.76 
  -1  -9   8    2.64    0.74 
   1  -8   8    4.85    0.87 
  -1  -8   8    4.02    0.81 
   1  -7   8   25.82    2.31 
  -1  -7   8   27.20    2.34 
   1  -6   8    6.64    0.93 
   1  -6   8    5.80    0.90 
  -1   6  -8    5.68    0.72 
  -1  -6   8    5.52    0.88 
  -1  -6   8    5.93    0.89 
   1  -5   8   27.13    2.30 
   1  -5   8   29.30    2.55 
  -1  -5   8   28.97    2.51 
  -1   5  -8   25.48    2.26 
  -1  -5   8   26.40    2.29 
   1  -4   8    0.25    0.39 
   1  -4   8    0.13    0.34 
  -1   4  -8    0.23    0.17 
  -1  -4   8    0.34    0.36 
  -1  -4   8    0.28    0.38 
   1  -3   8    8.13    1.13 
   1  -3   8   10.04    0.98 
  -1  -3   8    8.20    1.11 
  -1   3  -8   10.16    0.83 
  -1  -3   8    9.38    1.00 
   1  -2   8   20.36    2.07 
   1  -2   8   22.17    1.79 
  -1  -2   8   22.13    1.83 
  -1   2  -8   23.38    1.75 
  -1  -2   8   19.68    2.05 
   1  -1   8   57.30    4.70 
   1  -1   8   56.56    4.15 
  -1   1  -8   53.12    4.29 
  -1  -1   8   54.15    4.67 
  -1  -1   8   55.63    4.19 
   1   0   8    1.84    0.38 
   1   0   8    0.98    0.46 
  -1   0   8    0.78    0.42 
  -1   0   8    1.48    0.37 
   1   1   8   53.88    4.71 
   1  -1  -8   56.40    4.33 
   1   1   8   55.72    4.15 
  -1  -1  -8   53.42    4.36 
  -1   1   8   58.49    4.22 
  -1   1   8   54.91    4.70 
   1   2   8   21.41    1.76 
   1   2   8   20.06    2.05 
   1  -2  -8   23.67    1.84 
  -1   2   8   20.70    2.09 
  -1  -2  -8   22.06    1.86 
  -1   2   8   21.25    1.79 
  -1   2   8   21.94    1.83 
   1   3   8    8.74    1.14 
   1   3   8    8.82    0.91 
  -1   3   8    9.19    1.14 
  -1   3   8    9.40    0.97 
  -1   3   8    8.60    0.87 
  -1  -3  -8    9.69    1.03 
   1   4   8   -0.13    0.29 
   1   4   8    0.37    0.44 
  -1   4   8    0.08    0.28 
  -1  -4  -8    0.07    0.42 
  -1   4   8    0.07    0.46 
  -1   4   8    0.26    0.23 
   1   5   8   28.08    2.25 
   1   5   8   27.20    2.60 
  -1   5   8   27.75    2.30 
  -1   5   8   28.27    2.40 
  -1   5   8   26.42    2.60 
   1   6   8    5.88    0.81 
   1   6   8    6.07    0.99 
   1   6   8    4.96    0.80 
  -1  -6  -8    5.85    0.94 
  -1   6   8    6.46    1.04 
  -1   6   8    6.42    0.90 
  -1   6   8    6.99    0.85 
   1   7   8   29.84    2.53 
   1   7   8   23.53    2.59 
  -1   7   8   27.65    2.50 
  -1   7   8   28.27    2.35 
  -1  -7  -8   27.57    2.55 
   1   8   8    4.05    0.82 
   1   8   8    5.10    0.95 
  -1  -8  -8    4.05    0.93 
  -1   8   8    4.91    0.86 
  -1   8   8    5.83    0.93 
   1   9   8    2.55    0.69 
  -1  -9  -8    2.73    0.86 
  -1   9   8    2.41    0.68 
   1  10   8    1.79    0.66 
  -1  10   8    1.34    0.61 
  -1 -10  -8    2.03    0.91 
   2 -10   8    2.66    0.85 
  -2 -10   8    2.17    0.74 
   2  -9   8    4.31    0.94 
  -2  -9   8    3.38    0.79 
   2  -8   8   16.21    1.66 
  -2   8  -8   16.24    1.60 
  -2  -8   8   16.04    1.65 
   2  -7   8    1.19    0.55 
   2  -7   8    0.52    0.49 
  -2   7  -8    1.06    0.39 
  -2  -7   8    1.61    0.56 
   2  -6   8   13.77    1.47 
   2  -6   8   13.62    1.36 
  -2  -6   8   12.75    1.35 
  -2   6  -8   11.96    1.19 
  -2  -6   8   13.22    1.44 
   2  -5   8    0.70    0.42 
   2  -5   8    1.20    0.50 
  -2  -5   8    0.86    0.45 
  -2   5  -8    0.89    0.29 
  -2  -5   8    1.12    0.51 
   2  -4   8   22.57    1.89 
   2  -4   8   19.54    2.12 
  -2  -4   8   21.12    1.91 
  -2  -4   8   19.69    2.10 
  -2   4  -8   25.72    1.86 
   2  -3   8   16.02    1.45 
   2  -3   8   15.66    1.69 
  -2  -3   8   15.88    1.52 
  -2  -3   8   16.89    1.70 
  -2   3  -8   18.02    1.42 
   2  -2   8   29.00    2.29 
   2  -2   8   29.50    2.68 
  -2  -2   8   27.61    2.64 
  -2   2  -8   30.05    2.35 
  -2  -2   8   28.85    2.39 
   2  -1   8   29.11    2.25 
   2  -1   8   28.16    2.62 
  -2   1  -8   30.93    2.32 
  -2  -1   8   26.68    2.33 
  -2  -1   8   27.42    2.60 
   2   0   8   -0.05    0.22 
   2   0   8   -0.12    0.32 
  -2   0  -8    0.39    0.22 
  -2   0   8   -0.22    0.22 
  -2   0   8   -0.05    0.39 
   2   1   8   27.89    2.63 
   2   1   8   29.18    2.22 
  -2  -1  -8   29.49    2.34 
  -2   1   8   28.66    2.26 
  -2   1   8   26.45    2.31 
  -2   1   8   28.54    2.62 
   2   2   8   28.10    2.22 
   2   2   8   28.56    2.63 
  -2  -2  -8   28.64    2.39 
  -2   2   8   29.47    2.32 
  -2   2   8   27.92    2.63 
  -2   2   8   28.16    2.34 
   2   3   8   17.30    1.42 
   2   3   8   16.16    1.73 
  -2   3   8   16.43    1.47 
  -2   3   8   16.35    1.76 
  -2   3   8   17.34    1.54 
  -2  -3  -8   17.12    1.59 
   2   4   8   24.04    1.78 
   2   4   8   19.00    2.05 
  -2   4   8   18.90    2.09 
  -2   4   8   17.34    1.80 
  -2  -4  -8   23.08    1.95 
  -2   4   8   22.70    1.86 
   2   5   8    0.80    0.47 
   2   5   8    0.72    0.42 
  -2   5   8    0.80    0.40 
  -2   5   8    0.83    0.34 
  -2  -5  -8    0.79    0.53 
   2   6   8   12.74    1.46 
  -2   6   8   12.16    1.31 
  -2   6   8   13.44    1.33 
  -2  -6  -8   11.92    1.40 
   2   7   8    0.94    0.53 
  -2  -7  -8    1.43    0.61 
  -2   7   8    1.58    0.57 
  -2   7   8    0.98    0.45 
   2   8   8   16.75    1.85 
  -2  -8  -8   16.90    1.84 
  -2   8   8   17.81    1.69 
  -2   8   8   16.40    1.75 
  -2  -9  -8    4.25    0.98 
  -2   9   8    4.15    0.87 
  -2 -10  -8    2.71    0.93 
  -2  10   8    2.41    0.75 
   3 -10   8    4.25    1.05 
  -3 -10   8    4.74    0.97 
   3  -9   8    2.29    0.78 
  -3  -9   8    2.40    0.70 
  -3   9  -8    2.34    0.60 
   3  -8   8    2.97    0.81 
  -3   8  -8    5.29    0.73 
  -3  -8   8    4.17    0.83 
   3  -7   8    8.33    1.15 
   3  -7   8    6.69    1.04 
  -3   7  -8    7.74    0.86 
  -3  -7   8    6.81    0.96 
   3  -6   8   25.89    2.25 
   3  -6   8   26.34    2.52 
  -3  -6   8   23.69    2.22 
  -3   6  -8   27.16    2.22 
   3  -5   8   13.39    1.60 
   3  -5   8   13.93    1.41 
  -3   5  -8   16.93    1.35 
  -3  -5   8   13.48    1.42 
   3  -4   8   29.76    2.50 
   3  -4   8   34.37    2.90 
  -3  -4   8   29.33    2.56 
   3  -3   8   14.37    1.61 
   3  -3   8   14.75    1.34 
  -3   3  -8   15.40    1.33 
  -3  -3   8   14.96    1.42 
   3  -2   8   17.48    1.86 
   3  -2   8   18.02    1.52 
  -3  -2   8   17.76    1.64 
  -3  -2   8   19.35    1.87 
  -3   2  -8   19.16    1.57 
   3  -1   8   26.12    2.51 
   3  -1   8   28.11    2.11 
  -3  -1   8   26.09    2.24 
  -3  -1   8   26.77    2.49 
  -3   1  -8   27.26    2.22 
   3   0   8   37.01    3.56 
   3   0   8   38.77    3.06 
  -3   0   8   44.84    3.63 
  -3   0  -8   45.97    3.31 
  -3   0   8   37.28    3.20 
   3   1   8   25.24    2.50 
   3   1   8   28.48    2.10 
  -3   1   8   28.46    2.28 
  -3  -1  -8   27.10    2.26 
  -3   1   8   26.34    2.17 
   3   2   8   18.48    1.48 
   3   2   8   18.11    1.87 
  -3  -2  -8   19.97    1.65 
  -3   2   8   16.82    1.65 
  -3   2   8   17.95    1.55 
   3   3   8   15.88    1.31 
   3   3   8   14.55    1.63 
  -3   3   8   15.25    1.35 
  -3  -3  -8   14.66    1.44 
  -3   3   8   14.11    1.44 
   3   4   8   28.28    2.20 
   3   4   8   31.68    2.65 
  -3   4   8   26.52    2.36 
  -3   4   8   30.37    2.39 
  -3  -4  -8   23.73    2.43 
   3   5   8   13.31    1.49 
  -3   5   8   13.93    1.31 
  -3  -5  -8   13.50    1.42 
  -3   5   8   10.36    1.24 
   3   6   8   24.51    2.38 
  -3   6   8   25.02    2.19 
  -3   6   8   24.84    2.24 
   3   7   8    6.11    1.04 
  -3   7   8    7.76    1.06 
  -3  -7  -8    6.97    1.13 
  -3   7   8    6.52    0.92 
  -3   8   8    4.28    0.82 
  -3   8   8    5.13    0.89 
  -3  -8  -8    4.17    0.95 
  -3   9   8    2.44    0.67 
  -3  -9  -8    1.60    0.79 
  -3  10   8    4.20    0.92 
  -3 -10  -8    4.75    1.12 
   4  -9   8    2.74    0.96 
  -4  -9   8    4.76    0.94 
  -4   9  -8    4.79    0.75 
   4  -8   8   -0.39    0.55 
  -4  -8   8    0.28    0.45 
  -4   8  -8    0.09    0.27 
   4  -7   8    7.71    1.17 
   4  -7   8    6.17    1.01 
  -4   7  -8    5.69    0.75 
  -4  -7   8    6.67    1.00 
   4  -6   8    7.67    1.02 
   4  -6   8    7.81    1.16 
  -4  -6   8    7.02    0.96 
  -4   6  -8    8.21    0.86 
   4  -5   8   12.33    1.20 
   4  -5   8   15.06    1.50 
  -4  -5   8   12.35    1.23 
  -4   5  -8    8.73    1.05 
   4  -4   8   22.35    1.79 
   4  -4   8   22.52    2.11 
  -4   4  -8   17.49    1.75 
  -4  -4   8   21.18    1.87 
   4  -3   8    3.01    0.51 
   4  -3   8    3.93    0.76 
  -4   3  -8    2.22    0.44 
  -4  -3   8    4.27    0.72 
   4  -2   8    6.09    0.66 
   4  -2   8    6.63    0.99 
  -4  -2   8    6.33    0.80 
  -4   2  -8    4.17    0.64 
   4  -1   8   50.81    4.76 
   4  -1   8   56.40    4.11 
  -4  -1   8   50.25    4.27 
  -4   1  -8   63.74    4.48 
   4   0   8    1.07    0.50 
   4   0   8    1.09    0.27 
  -4   0   8    0.68    0.39 
   4   1   8   49.75    4.79 
  -4   1   8   58.75    4.44 
  -4   1   8   53.55    4.36 
  -4  -1  -8   62.34    4.57 
   4   2   8    7.29    0.96 
  -4  -2  -8    4.48    0.67 
  -4   2   8    5.98    0.78 
  -4   2   8    3.79    0.50 
   4   3   8    3.31    0.71 
  -4   3   8    2.49    0.42 
  -4  -3  -8    2.43    0.57 
  -4   3   8    4.00    0.72 
   4   4   8   20.32    1.98 
  -4  -4  -8   19.19    1.82 
  -4   4   8   17.85    1.68 
  -4   4   8   19.00    1.78 
   4   5   8   15.71    1.54 
  -4   5   8   12.48    1.30 
  -4   5   8   11.44    1.25 
  -4  -5  -8   11.11    1.37 
   4   6   8    6.52    1.07 
  -4   6   8    6.79    0.88 
  -4   6   8    6.72    1.03 
  -4  -6  -8    7.31    1.09 
   4   7   8    6.25    1.00 
  -4   7   8    5.68    0.86 
  -4   7   8    6.12    1.01 
  -4  -7  -8    6.17    1.06 
  -4   8   8   -0.63    0.54 
  -4  -8  -8    0.73    0.63 
  -4   8   8   -0.03    0.35 
  -4   9   8    3.78    0.87 
  -4  -9  -8    4.23    1.05 
  -4   9   8    4.91    0.91 
  -4 -10  -8    2.29    0.90 
  -4  10   8    2.65    0.74 
   5  -9   8    0.06    0.71 
  -5   9  -8    0.46    0.36 
  -5  -9   8    0.74    0.53 
   5  -8   8    1.14    0.75 
  -5   8  -8    0.99    0.41 
  -5  -8   8    1.25    0.59 
   5  -7   8    2.85    0.84 
   5  -7   8    5.15    1.01 
  -5  -7   8    4.98    0.84 
   5  -6   8    5.76    0.88 
   5  -6   8    4.99    0.99 
  -5   6  -8    2.78    0.57 
  -5  -6   8    4.21    0.81 
   5  -5   8    1.33    0.63 
   5  -5   8    0.75    0.47 
  -5  -5   8    0.75    0.46 
  -5   5  -8    1.67    0.41 
   5  -4   8   12.60    1.17 
  -5  -4   8   11.19    1.27 
  -5   4  -8   11.00    1.16 
   5  -3   8    2.30    0.46 
   5  -3   8    1.53    0.64 
  -5   3  -8    3.16    0.51 
  -5  -3   8    1.70    0.57 
   5  -2   8   27.53    2.51 
  -5   2  -8   21.79    2.15 
  -5  -2   8   28.18    2.24 
   5  -1   8   41.78    3.76 
  -5  -1   8   42.15    3.36 
   5   0   8    6.87    1.05 
  -5   0   8    6.75    0.93 
   5   1   8   46.12    4.33 
  -5   1   8   46.39    3.93 
  -5  -1  -8   56.65    4.12 
   5   2   8   26.11    2.27 
  -5   2   8   26.05    2.07 
  -5  -2  -8   22.76    2.05 
  -5   2   8   19.68    1.89 
   5   3   8    2.39    0.64 
  -5  -3  -8    2.99    0.60 
  -5   3   8    3.13    0.45 
  -5   3   8    2.41    0.63 
   5   4   8   11.24    1.38 
  -5   4   8   11.14    1.09 
  -5   4   8   11.51    1.28 
  -5  -4  -8   11.40    1.26 
   5   5   8    1.17    0.54 
  -5   5   8    0.89    0.32 
  -5   5   8    0.76    0.42 
  -5  -5  -8    1.44    0.57 
   5   6   8    4.44    0.86 
  -5   6   8    2.95    0.61 
  -5   6   8    3.30    0.78 
  -5  -6  -8    3.29    0.75 
   5   7   8    4.62    0.94 
  -5   7   8    4.93    0.85 
  -5  -7  -8    7.01    1.08 
  -5   7   8    5.79    1.00 
  -5   8   8    0.68    0.59 
  -5  -8  -8    0.85    0.71 
  -5   8   8    0.93    0.48 
  -5   9   8    0.29    0.61 
  -5   9   8    0.47    0.44 
  -5  -9  -8    0.37    0.72 
   6  -8   8   -0.24    0.69 
   6  -8   8    0.69    0.73 
  -6   8  -8    2.27    0.52 
  -6  -8   8    1.28    0.62 
   6  -7   8    6.61    1.18 
   6  -7   8    7.32    1.33 
  -6  -7   8    7.40    1.11 
  -6   7  -8    7.31    0.89 
   6  -6   8    2.67    0.78 
   6  -6   8    4.11    0.96 
  -6  -6   8    3.70    0.77 
  -6   6  -8    4.77    0.66 
   6  -5   8   12.23    1.24 
   6  -5   8    7.93    1.35 
  -6   5  -8   13.20    1.18 
  -6  -5   8    9.79    1.25 
   6  -4   8    1.32    0.64 
  -6  -4   8    1.54    0.56 
  -6   4  -8    3.24    0.54 
   6  -3   8   12.25    1.53 
  -6   3  -8   12.45    1.23 
  -6  -3   8   12.08    1.31 
   6  -2   8    4.60    0.95 
  -6  -2   8    5.88    0.88 
   6  -1   8    2.18    0.73 
  -6   1  -8    3.56    0.60 
  -6  -1   8    3.49    0.68 
   6   0   8   24.37    2.40 
  -6   0  -8   22.82    2.09 
  -6   0   8   24.04    2.11 
   6   1   8    3.12    0.78 
  -6  -1  -8    3.09    0.59 
  -6   1   8    3.56    0.72 
  -6  -2  -8   15.27    1.52 
  -6   2   8   15.06    1.34 
   6   3   8   12.19    1.46 
  -6  -3  -8   11.31    1.27 
  -6   3   8   14.40    1.38 
  -6   3   8   11.65    1.14 
   6   4   8    2.25    0.66 
  -6   4   8    1.63    0.59 
  -6  -4  -8    2.81    0.65 
  -6   4   8    2.85    0.48 
   6   5   8    7.57    1.27 
  -6  -5  -8   12.20    1.32 
  -6   5   8    9.02    1.17 
  -6   5   8   13.54    1.14 
   6   6   8    4.03    0.87 
  -6   6   8    4.62    0.66 
  -6  -6  -8    3.40    0.84 
  -6   6   8    4.66    0.94 
   6   7   8    6.32    1.12 
  -6   7   8    7.70    0.95 
  -6  -7  -8    7.90    1.15 
  -6   7   8    7.46    1.17 
  -6   8   8    0.49    0.67 
  -6   8   8    0.63    0.46 
  -6  -8  -8    0.98    0.69 
   7  -8   8   11.49    1.70 
  -7  -8   8    9.11    1.33 
  -7   8  -8   12.42    1.25 
   7  -7   8    1.79    0.82 
  -7   7  -8    1.21    0.45 
  -7  -7   8    1.23    0.57 
   7  -6   8    7.40    1.38 
  -7  -6   8    8.46    1.14 
   7  -5   8    0.30    0.62 
  -7   5  -8    1.27    0.44 
  -7  -5   8    0.63    0.50 
   7  -4   8    1.19    0.65 
  -7   4  -8    2.23    0.51 
  -7  -4   8    1.53    0.58 
   7  -3   8    4.07    0.93 
  -7  -3   8    3.31    0.73 
  -7   3  -8    4.17    0.68 
   7  -2   8    4.42    1.00 
  -7  -2   8    4.47    0.81 
   7  -1   8   10.77    1.51 
  -7  -1   8   11.24    1.25 
   7   0   8    3.32    0.87 
  -7   0  -8    4.62    0.75 
  -7   0   8    4.97    0.86 
   7   1   8   11.43    1.47 
  -7   1   8   11.70    1.31 
   7   2   8    4.25    0.94 
  -7   2   8    5.63    0.92 
   7   3   8    3.39    0.83 
  -7   3   8    4.20    0.59 
  -7  -3  -8    4.78    0.81 
  -7   3   8    3.96    0.82 
   7   4   8    1.32    0.61 
  -7   4   8    1.13    0.51 
  -7  -4  -8    2.40    0.64 
  -7   4   8    2.16    0.45 
   7   5   8    0.13    0.49 
  -7   5   8    0.45    0.43 
  -7   5   8    1.68    0.41 
  -7  -5  -8    1.44    0.56 
   7   6   8    7.36    1.32 
  -7   6   8   12.45    1.15 
  -7  -6  -8   10.24    1.27 
  -7   6   8    9.28    1.34 
  -7  -7  -8    1.24    0.64 
  -7   7   8    1.58    0.47 
  -7   7   8    0.79    0.67 
  -7   8   8   11.29    1.48 
  -7  -8  -8   10.48    1.39 
  -7   8   8   11.03    1.27 
   8  -7   8    9.50    1.59 
  -8  -7   8    7.73    1.23 
   8  -6   8    1.61    0.80 
  -8   6  -8    1.01    0.45 
  -8  -6   8    2.41    0.72 
   8  -5   8   -0.25    0.61 
  -8  -5   8    0.07    0.40 
  -8   5  -8   -0.29    0.31 
   8  -4   8    1.24    0.74 
  -8   4  -8    0.47    0.38 
  -8  -4   8    1.24    0.55 
   8  -3   8    5.50    1.18 
  -8  -3   8    6.20    0.98 
   8  -2   8    6.37    1.20 
  -8  -2   8    5.79    0.98 
   8  -1   8    0.87    0.60 
  -8  -1   8    0.96    0.54 
   8   0   8    0.90    0.69 
  -8   0   8    0.45    0.47 
  -8   0  -8    2.61    0.61 
   8   1   8    0.21    0.55 
  -8   1   8    0.45    0.44 
  -8   2   8    9.67    1.24 
  -8  -2  -8   11.74    1.26 
   8   3   8    4.67    1.02 
  -8   3   8    5.38    0.96 
   8   4   8    1.85    0.68 
  -8   4   8    0.46    0.29 
  -8   4   8    1.27    0.54 
  -8  -4  -8    0.28    0.49 
   8   5   8   -0.09    0.46 
  -8   5   8    0.79    0.51 
  -8  -5  -8    0.04    0.47 
  -8   5   8    0.18    0.28 
   8   6   8    2.09    0.71 
  -8   6   8    2.02    0.81 
  -8  -6  -8    1.10    0.56 
  -8   6   8    0.92    0.42 
  -8   7   8   15.30    1.47 
  -8   7   8   12.79    1.68 
  -8  -7  -8   12.85    1.62 
   9  -5   8    0.87    0.79 
  -9  -5   8    0.55    0.49 
  -9   5  -8   -0.26    0.33 
   9  -4   8    1.37    0.80 
  -9   4  -8    2.05    0.56 
  -9  -4   8    0.98    0.55 
   9  -3   8    2.77    0.95 
  -9  -3   8    1.98    0.67 
   9  -2   8    0.73    0.74 
  -9  -2   8    0.99    0.54 
   9  -1   8    0.53    0.71 
  -9   1  -8    2.13    0.59 
  -9  -1   8    0.87    0.56 
   9   0   8    0.32    0.67 
  -9   0   8    0.16    0.45 
  -9   0  -8   -0.36    0.38 
   9   1   8    0.66    0.65 
  -9  -1  -8    2.62    0.66 
  -9   1   8    0.96    0.52 
   9   2   8    0.57    0.62 
  -9   2   8    0.95    0.53 
   9   3   8    2.19    0.85 
  -9  -3  -8    5.04    0.88 
  -9   3   8    3.33    0.83 
   9   4   8    1.50    0.69 
  -9   4   8    1.51    0.57 
  -9  -4  -8    1.37    0.63 
   9   5   8    0.85    0.61 
  -9  -5  -8    0.34    0.50 
  -9   5   8   -0.08    0.74 
  10  -3   8    3.37    1.10 
 -10  -3   8    4.01    0.88 
  10  -2   8    1.17    0.87 
 -10  -2   8    1.90    0.68 
 -10   2  -8    0.72    0.52 
  10  -1   8    1.27    0.79 
 -10  -1   8    1.79    0.64 
 -10   1  -8    0.77    0.52 
  10   0   8    0.75    0.73 
 -10   0   8    1.50    0.62 
 -10   0  -8    3.01    0.72 
  10   1   8    0.71    0.78 
 -10   1   8    1.44    0.58 
 -10  -1  -8    0.85    0.58 
  10   2   8    0.79    0.71 
 -10   2   8    2.25    0.69 
 -10  -2  -8    0.73    0.56 
  10   3   8    3.94    1.03 
 -10   3   8    4.28    0.87 
   0 -10   9    0.22    0.58 
   0  -9   9    2.25    0.74 
   0  -8   9   -0.11    0.41 
   0  -7   9   -0.36    0.38 
   0  -6   9    1.01    0.47 
   0  -6   9    1.16    0.52 
   0  -5   9   54.29    4.16 
   0  -5   9   52.39    4.56 
   0  -4   9   38.26    2.99 
   0  -4   9   35.83    3.28 
   0  -3   9   -0.10    0.31 
   0  -3   9    0.28    0.40 
   0  -2   9   16.41    1.52 
   0  -2   9   18.11    1.77 
   0  -1   9    2.16    0.59 
   0  -1   9    2.63    0.51 
   0   0   9   -0.16    0.33 
   0   0   9    0.26    0.28 
   0   1   9    2.90    0.65 
   0   1   9    3.12    0.54 
   0  -2  -9   14.19    1.42 
   0   2   9   18.41    1.50 
   0   2   9   18.21    1.79 
   0  -3  -9   -0.48    0.39 
   0   3   9   -0.07    0.29 
   0   3   9   -0.14    0.38 
   0  -4  -9   43.20    3.24 
   0   4   9   34.69    3.43 
   0   4   9   36.78    3.04 
   0  -5  -9   57.35    4.61 
   0   5   9   57.06    4.59 
   0   5   9   51.11    4.84 
   0   5   9   58.37    4.32 
   0   6   9    0.72    0.37 
   0   6   9    0.96    0.54 
   0   6   9    1.33    0.62 
   0   7   9   -0.27    0.46 
   0   7   9    0.29    0.52 
   0   7   9    0.03    0.29 
   0   8   9   -0.07    0.34 
   0   9   9    2.62    0.69 
   0  10   9    0.20    0.42 
   1 -10   9    0.01    0.55 
  -1 -10   9   -0.10    0.51 
   1  -9   9    3.43    0.83 
  -1  -9   9    3.22    0.80 
   1  -8   9    4.35    0.84 
  -1  -8   9    3.86    0.81 
   1  -7   9    4.54    0.85 
  -1  -7   9    4.49    0.84 
   1  -6   9    6.42    0.99 
   1  -6   9    9.00    1.12 
  -1  -6   9    7.14    1.00 
  -1  -6   9    8.54    1.09 
   1  -5   9    4.21    0.73 
   1  -5   9    3.77    0.76 
  -1  -5   9    3.55    0.68 
  -1  -5   9    3.40    0.72 
   1  -4   9   19.66    1.65 
   1  -4   9   18.37    1.87 
  -1  -4   9   18.22    1.67 
  -1  -4   9   16.25    1.80 
   1  -3   9    0.49    0.46 
   1  -3   9    1.07    0.39 
  -1  -3   9    0.77    0.37 
  -1  -3   9    0.51    0.45 
   1  -2   9    3.13    0.53 
   1  -2   9    1.34    0.58 
  -1  -2   9    2.62    0.55 
  -1  -2   9    2.22    0.59 
   1  -1   9    8.42    0.89 
  -1  -1   9    8.10    0.94 
  -1  -1   9    8.58    1.13 
   1   0   9   47.25    3.63 
   1   0   9   47.92    4.15 
  -1   0   9   48.02    3.68 
  -1   0   9   47.97    4.16 
   1   1   9    7.92    1.17 
   1   1   9    8.81    0.92 
  -1  -1  -9    9.64    0.84 
  -1   1   9    9.53    0.99 
  -1   1   9    8.99    1.21 
   1   2   9    2.31    0.47 
   1   2   9    1.91    0.57 
  -1   2   9    2.03    0.63 
  -1   2   9    1.86    0.49 
   1   3   9    0.46    0.34 
   1   3   9    0.35    0.44 
   1  -3  -9    1.06    0.43 
  -1   3   9    0.53    0.52 
  -1   3   9    0.95    0.27 
  -1   3   9    1.15    0.42 
   1   4   9   17.70    1.57 
   1   4   9   18.48    1.91 
  -1   4   9   19.03    1.63 
  -1   4   9   17.25    1.88 
  -1  -4  -9   19.31    1.76 
  -1   4   9   16.07    1.63 
   1   5   9    3.53    0.79 
   1   5   9    3.63    0.66 
  -1   5   9    3.43    0.81 
  -1   5   9    3.75    0.62 
  -1  -5  -9    3.03    0.69 
  -1   5   9    3.23    0.61 
   1   6   9    7.02    1.11 
   1   6   9    7.31    0.95 
  -1  -6  -9    6.54    0.99 
  -1   6   9    7.41    1.15 
  -1   6   9    5.90    0.93 
  -1   6   9    6.88    0.87 
   1   7   9    3.95    0.92 
   1   7   9    5.52    0.87 
  -1  -7  -9    5.48    0.95 
  -1   7   9    4.75    0.81 
  -1   7   9    5.09    0.87 
   1   8   9    3.33    0.87 
  -1   8   9    4.28    0.83 
  -1  -8  -9    3.41    0.91 
  -1   8   9    4.19    0.81 
  -1   9   9    3.79    0.82 
  -1  -9  -9    3.17    0.94 
  -1  10   9    0.29    0.44 
  -1 -10  -9    0.05    0.76 
   2 -10   9    0.65    0.65 
  -2 -10   9    0.43    0.60 
   2  -9   9    5.28    1.00 
  -2  -9   9    4.01    0.87 
   2  -8   9    3.22    0.79 
  -2  -8   9    3.00    0.73 
   2  -7   9    0.40    0.49 
   2  -7   9    0.70    0.52 
  -2  -7   9    0.22    0.41 
   2  -6   9    2.77    0.65 
   2  -6   9    2.30    0.67 
  -2  -6   9    2.14    0.67 
  -2  -6   9    1.83    0.57 
   2  -5   9    4.65    0.74 
   2  -5   9    3.62    0.79 
  -2  -5   9    4.54    0.84 
  -2  -5   9    3.08    0.67 
   2  -4   9    7.73    0.94 
   2  -4   9    8.76    1.16 
  -2  -4   9    7.97    0.96 
  -2  -4   9    8.37    1.14 
   2  -3   9   23.55    1.94 
   2  -3   9   23.22    2.27 
  -2  -3   9   23.95    2.02 
  -2  -3   9   21.42    2.23 
   2  -2   9   19.91    1.99 
   2  -2   9   18.48    1.63 
  -2  -2   9   20.91    1.99 
  -2  -2   9   18.68    1.72 
   2  -1   9   31.44    3.01 
   2  -1   9   31.23    2.58 
  -2  -1   9   32.12    3.01 
  -2   1  -9   38.17    2.68 
  -2  -1   9   30.99    2.68 
   2   0   9   12.40    1.42 
   2   0   9   12.22    1.11 
  -2   0   9   11.60    1.19 
  -2   0   9   13.31    1.49 
   2   1   9   29.51    2.95 
   2   1   9   33.43    2.55 
  -2  -1  -9   35.95    2.66 
  -2   1   9   30.62    2.98 
  -2   1   9   31.52    2.64 
   2   2   9   19.94    1.98 
   2   2   9   20.97    1.63 
  -2   2   9   20.45    2.00 
  -2   2   9   19.54    1.75 
  -2  -2  -9   17.16    1.68 
   2   3   9   22.95    2.26 
   2   3   9   22.98    1.88 
  -2   3   9   20.99    1.98 
  -2  -3  -9   24.62    2.03 
  -2   3   9   23.58    1.94 
  -2   3   9   20.76    2.25 
   2   4   9    9.26    0.99 
   2   4   9    8.47    1.19 
  -2   4   9    8.36    1.00 
  -2  -4  -9    7.74    1.02 
  -2   4   9    8.48    0.90 
  -2   4   9    9.37    1.25 
   2   5   9    3.38    0.79 
   2   5   9    3.91    0.67 
  -2   5   9    4.55    0.65 
  -2   5   9    3.85    0.71 
  -2  -5  -9    3.86    0.75 
   2   6   9    1.98    0.66 
   2   6   9    2.77    0.63 
  -2   6   9    3.10    0.68 
  -2  -6  -9    2.67    0.73 
  -2   6   9    2.50    0.55 
   2   7   9    0.79    0.56 
  -2   7   9    0.20    0.35 
  -2  -7  -9    0.02    0.58 
  -2   7   9    0.37    0.53 
   2   8   9    2.37    0.79 
  -2   8   9    3.49    0.80 
  -2   8   9    3.31    0.74 
  -2  -9  -9    5.05    1.01 
  -2   9   9    4.33    0.88 
  -2 -10  -9    1.60    0.83 
  -2  10   9    0.71    0.52 
   3  -9   9    2.97    0.83 
  -3  -9   9    3.50    0.84 
   3  -8   9    4.23    0.89 
  -3  -8   9    3.61    0.82 
   3  -7   9   18.20    1.78 
   3  -7   9   18.28    1.99 
  -3  -7   9   17.52    1.76 
   3  -6   9    0.21    0.48 
   3  -6   9    0.49    0.42 
  -3  -6   9    0.43    0.42 
   3  -5   9    9.28    1.27 
   3  -5   9    9.66    1.08 
  -3  -5   9    9.54    1.12 
   3  -4   9   16.00    1.69 
   3  -4   9   15.79    1.40 
  -3   4  -9   13.62    1.30 
  -3  -4   9   14.49    1.44 
   3  -3   9   20.75    2.16 
   3  -3   9   21.32    1.80 
  -3  -3   9   21.44    2.11 
  -3  -3   9   20.40    1.92 
  -3   3  -9   22.88    1.82 
   3  -2   9   15.06    1.39 
   3  -2   9   15.97    1.72 
  -3  -2   9   15.75    1.74 
  -3   2  -9   18.57    1.42 
  -3  -2   9   14.83    1.52 
   3  -1   9   24.93    2.31 
   3  -1   9   25.06    1.90 
  -3  -1   9   23.08    2.27 
  -3  -1   9   24.03    2.04 
  -3   1  -9   21.42    1.95 
   3   0   9    2.08    0.60 
   3   0   9    1.32    0.33 
  -3   0  -9    1.11    0.32 
  -3   0   9    1.32    0.45 
  -3   0   9    2.06    0.62 
   3   1   9   26.89    2.05 
   3   1   9   23.93    2.44 
  -3  -1  -9   24.48    2.15 
  -3   1   9   26.28    2.47 
  -3   1   9   27.17    2.23 
   3   2   9   17.63    1.40 
   3   2   9   14.96    1.75 
  -3  -2  -9   17.38    1.51 
  -3   2   9   14.77    1.55 
   3   3   9   20.33    2.16 
  -3  -3  -9   22.18    1.92 
  -3   3   9   21.59    1.94 
   3   4   9   15.32    1.66 
  -3  -4  -9   13.52    1.44 
  -3   4   9   13.67    1.43 
  -3   4   9   14.82    1.36 
   3   5   9    8.98    1.27 
  -3  -5  -9    9.69    1.19 
  -3   5   9    9.29    1.12 
  -3   5   9   10.33    1.08 
   3   6   9    0.47    0.48 
  -3   6   9    0.13    0.32 
  -3  -6  -9    0.61    0.60 
  -3   6   9    1.05    0.59 
   3   7   9   16.66    1.90 
  -3   7   9   18.47    1.78 
  -3  -7  -9   17.72    1.87 
  -3   7   9   17.87    1.77 
  -3  -8  -9    2.88    0.88 
  -3   8   9    2.84    0.74 
  -3   8   9    2.47    0.66 
  -3   9   9    3.22    0.79 
  -3   9   9    3.18    0.85 
  -3  -9  -9    3.59    1.00 
   4  -9   9    2.93    0.87 
  -4  -9   9    3.02    0.81 
   4  -8   9   -0.23    0.50 
  -4  -8   9    0.28    0.50 
   4  -7   9    2.94    0.82 
   4  -7   9    3.74    0.80 
  -4  -7   9    3.51    0.75 
   4  -6   9    0.52    0.46 
   4  -6   9   -0.10    0.48 
  -4  -6   9    0.16    0.39 
   4  -5   9    1.77    0.54 
   4  -5   9    1.84    0.66 
  -4   5  -9    1.87    0.39 
  -4  -5   9    1.74    0.55 
   4  -4   9    5.78    0.99 
   4  -4   9    5.88    0.80 
  -4  -4   9    5.64    0.90 
  -4   4  -9    5.97    0.68 
   4  -3   9    0.97    0.54 
   4  -3   9    1.53    0.40 
  -4  -3   9    0.97    0.48 
   4  -2   9   12.92    1.18 
   4  -2   9   13.62    1.56 
  -4  -2   9   13.37    1.37 
  -4   2  -9   14.10    1.25 
   4  -1   9    2.61    0.72 
   4  -1   9    3.12    0.47 
  -4  -1   9    3.01    0.62 
   4   0   9    9.73    1.29 
  -4   0   9   10.51    1.14 
   4   1   9    2.97    0.72 
  -4   1   9    3.01    0.65 
   4   2   9   14.00    1.57 
  -4  -2  -9   13.72    1.34 
  -4   2   9   14.18    1.41 
   4   3   9    0.78    0.48 
  -4   3   9    0.53    0.46 
  -4  -3  -9    1.37    0.48 
   4   4   9    5.89    1.00 
  -4   4   9    5.54    0.75 
  -4  -4  -9    6.47    0.89 
  -4   4   9    7.09    0.92 
   4   5   9    1.64    0.63 
  -4   5   9    1.20    0.48 
  -4  -5  -9    1.39    0.58 
  -4   5   9    1.66    0.44 
   4   6   9    0.36    0.49 
  -4  -6  -9   -0.17    0.50 
  -4   6   9    0.12    0.33 
  -4   6   9   -0.16    0.49 
   4   7   9    4.13    0.87 
  -4   7   9    3.80    0.75 
  -4  -7  -9    3.29    0.86 
  -4   7   9    3.85    0.86 
  -4  -8  -9   -0.29    0.61 
  -4   8   9    0.25    0.39 
  -4   8   9    0.04    0.57 
  -4   9   9    3.62    0.86 
  -4  -9  -9    1.51    0.85 
  -4   9   9    2.66    0.72 
   5  -8   9    6.38    1.10 
  -5  -8   9    4.99    0.95 
   5  -7   9    0.42    0.52 
   5  -7   9    1.44    0.70 
  -5  -7   9    0.60    0.52 
   5  -6   9    5.72    1.13 
   5  -6   9    6.70    1.01 
  -5  -6   9    4.33    0.92 
  -5   6  -9    8.44    0.82 
   5  -5   9    5.10    0.82 
   5  -5   9    4.05    0.95 
  -5   5  -9    6.18    0.68 
  -5  -5   9    3.46    0.80 
   5  -4   9    1.00    0.61 
   5  -4   9    1.13    0.43 
  -5   4  -9    1.84    0.40 
  -5  -4   9    1.71    0.54 
   5  -3   9    5.04    0.98 
  -5  -3   9    5.96    0.92 
   5  -2   9   21.46    2.01 
  -5  -2   9   21.53    1.83 
  -5   2  -9   15.61    1.64 
   5  -1   9    3.86    0.81 
  -5  -1   9    4.27    0.75 
   5   0   9   17.79    1.92 
  -5   0   9   19.27    1.76 
   5   1   9    3.69    0.84 
  -5   1   9    5.99    0.91 
   5   2   9   19.81    2.03 
  -5   2   9   21.41    1.86 
  -5  -2  -9   17.59    1.77 
   5   3   9    4.64    0.91 
  -5   3   9    6.16    0.94 
   5   4   9    1.41    0.61 
  -5  -4  -9    1.54    0.53 
  -5   4   9    0.93    0.49 
   5   5   9    4.06    0.87 
  -5   5   9    3.34    0.73 
  -5  -5  -9    5.25    0.86 
  -5   5   9    3.99    0.67 
   5   6   9    3.76    0.92 
  -5   6   9    6.41    1.06 
  -5  -6  -9    6.57    1.00 
  -5   6   9    5.93    0.83 
   5   7   9    1.17    0.63 
  -5   7   9    1.06    0.47 
  -5   7   9    0.39    0.59 
  -5  -7  -9    0.97    0.65 
  -5   8   9    6.46    1.02 
  -5  -8  -9    5.27    1.06 
  -5   8   9    5.80    1.07 
   6  -8   9   -0.58    0.51 
  -6  -8   9   -0.16    0.48 
   6  -7   9    2.47    0.87 
  -6  -7   9    1.95    0.66 
  -6   7  -9    3.16    0.57 
   6  -6   9    2.83    0.88 
  -6  -6   9    2.66    0.74 
   6  -5   9    1.44    0.69 
  -6  -5   9    1.26    0.54 
   6  -4   9    6.55    1.21 
  -6  -4   9    6.90    1.09 
  -6   4  -9    8.70    0.91 
   6  -3   9    3.36    0.86 
  -6   3  -9    4.91    0.65 
  -6  -3   9    2.31    0.69 
   6  -2   9   10.52    1.45 
  -6  -2   9   11.13    1.22 
   6  -1   9   11.57    1.46 
  -6  -1   9   11.77    1.29 
   6   0   9   -0.07    0.42 
  -6   0   9    0.22    0.39 
  -6   0  -9    0.10    0.33 
   6   1   9   10.92    1.58 
  -6   1   9   14.24    1.48 
  -6  -1  -9   16.06    1.44 
   6   2   9   13.01    1.56 
  -6  -2  -9   14.72    1.42 
  -6   2   9   12.80    1.42 
   6   3   9    2.89    0.80 
  -6  -3  -9    4.97    0.77 
  -6   3   9    2.54    0.67 
   6   4   9    6.55    1.11 
  -6  -4  -9    8.68    1.03 
  -6   4   9    5.82    1.04 
   6   5   9    2.31    0.72 
  -6   5   9    1.43    0.56 
  -6  -5  -9    3.27    0.68 
   6   6   9    3.25    0.87 
  -6  -6  -9    4.05    0.84 
  -6   6   9    2.83    0.83 
  -6   6   9    4.02    0.70 
  -6   7   9    0.97    0.71 
  -6   7   9    2.36    0.62 
  -6  -7  -9    2.70    0.74 
  -6   8   9   -0.13    0.61 
  -6   8   9   -0.08    0.37 
  -6  -8  -9    0.04    0.61 
   7  -7   9    1.54    0.84 
  -7  -7   9    2.33    0.71 
   7  -6   9    2.24    0.86 
  -7  -6   9    1.90    0.69 
   7  -5   9    0.88    0.73 
  -7   5  -9    2.60    0.53 
  -7  -5   9    0.97    0.54 
   7  -4   9    4.21    1.02 
  -7   4  -9    5.62    0.72 
  -7  -4   9    2.81    0.77 
   7  -3   9    3.81    0.95 
  -7   3  -9    4.71    0.68 
  -7  -3   9    3.68    0.78 
   7  -2   9    4.71    0.99 
  -7  -2   9    3.69    0.78 
   7  -1   9   12.38    1.58 
  -7  -1   9   12.36    1.37 
   7   0   9    3.82    0.93 
  -7   0   9    4.87    0.89 
   7   1   9   11.69    1.47 
  -7   1   9   11.63    1.37 
   7   2   9    4.83    0.96 
  -7   2   9    4.77    0.87 
   7   3   9    4.10    0.92 
  -7   3   9    3.41    0.80 
  -7  -3  -9    4.21    0.77 
   7   4   9    2.73    0.83 
  -7   4   9    3.97    0.84 
  -7  -4  -9    5.69    0.88 
   7   5   9    0.47    0.55 
  -7   5   9    1.19    0.54 
  -7  -5  -9    2.31    0.65 
   7   6   9    2.82    0.79 
  -7  -6  -9    0.29    0.53 
  -7   6   9    1.30    0.77 
  -7   7   9    3.75    0.99 
  -7  -7  -9    4.13    0.90 
   8  -6   9    2.12    0.91 
  -8   6  -9    4.67    0.75 
  -8  -6   9    3.05    0.82 
   8  -5   9    6.68    1.31 
  -8  -5   9    6.32    1.07 
   8  -4   9    6.27    1.28 
  -8  -4   9    6.84    1.08 
   8  -3   9    4.42    1.05 
  -8   3  -9    3.21    0.65 
  -8  -3   9    3.04    0.76 
   8  -2   9    4.45    1.07 
  -8   2  -9    7.16    0.92 
  -8  -2   9    4.66    0.92 
   8  -1   9    1.13    0.67 
  -8  -1   9    2.01    0.67 
   8   0   9    0.19    0.58 
  -8   0   9    0.34    0.48 
  -8   0  -9    0.63    0.44 
   8   1   9    1.46    0.76 
  -8  -1  -9    3.82    0.70 
  -8   1   9    1.34    0.58 
   8   2   9    6.29    1.19 
  -8  -2  -9    7.83    1.00 
  -8   2   9    5.27    1.02 
   8   3   9    3.95    0.93 
  -8  -3  -9    3.02    0.73 
  -8   3   9    3.51    0.83 
   8   4   9    6.81    1.18 
  -8   4   9    5.80    1.03 
   8   5   9    5.41    1.08 
  -8   5   9    5.93    0.99 
   8   6   9    3.81    0.97 
  -8  -6  -9    4.45    0.90 
  -8   6   9    3.69    0.99 
   9  -4   9    2.09    0.94 
  -9   4  -9    1.85    0.57 
  -9  -4   9    2.76    0.73 
   9  -3   9    1.38    0.82 
  -9   3  -9    1.38    0.50 
  -9  -3   9    1.25    0.58 
   9  -2   9   -0.05    0.67 
  -9  -2   9    0.54    0.52 
  -9   2  -9   -0.03    0.39 
   9  -1   9    1.19    0.75 
  -9  -1   9    1.48    0.61 
  -9   1  -9    1.82    0.57 
   9   0   9    1.29    0.80 
  -9   0  -9    3.70    0.74 
  -9   0   9    2.56    0.76 
   9   1   9    1.46    0.79 
  -9  -1  -9    1.62    0.60 
  -9   1   9    1.99    0.67 
   9   2   9    0.90    0.70 
  -9  -2  -9   -0.30    0.42 
  -9   2   9    1.16    0.57 
   9   3   9    1.47    0.73 
  -9  -3  -9    0.84    0.55 
  -9   3   9    1.25    0.58 
   9   4   9    2.47    0.78 
  -9  -4  -9    1.35    0.65 
  -9   4   9    3.05    0.76 
  10  -1   9   -0.04    0.68 
 -10  -1   9   -0.07    0.47 
 -10   1  -9    0.04    0.46 
  10   0   9    0.02    0.68 
 -10   0  -9   -0.29    0.43 
 -10   0   9    0.27    0.44 
  10   1   9   -0.30    0.67 
 -10   1   9   -0.05    0.43 
 -10  -1  -9    0.56    0.56 
   0  -9  10    0.09    0.52 
   0  -8  10    2.02    0.67 
   0  -7  10    0.11    0.40 
   0  -6  10    0.81    0.46 
   0  -6  10    1.34    0.58 
   0  -5  10    4.57    0.83 
   0  -5  10    3.22    0.70 
   0  -4  10    0.29    0.44 
   0  -4  10    0.67    0.41 
   0  -3  10   16.28    1.45 
   0  -3  10   13.90    1.63 
   0  -2  10    0.76    0.49 
   0  -2  10    0.74    0.35 
   0  -1  10    0.39    0.48 
   0  -1  10    0.20    0.33 
   0   0  10   27.87    2.34 
   0   0  10   30.17    2.75 
   0   1  10    0.67    0.36 
   0   1  10    0.48    0.49 
   0   2  10    0.30    0.49 
   0   2  10    0.99    0.40 
   0   3  10   16.69    1.53 
   0   3  10   15.44    1.74 
   0  -4 -10    0.67    0.49 
   0   4  10    0.61    0.39 
   0   4  10    0.55    0.50 
   0   5  10    3.70    0.72 
   0  -5 -10    3.06    0.69 
   0   5  10    3.68    0.86 
   0  -6 -10    1.15    0.61 
   0   6  10    1.46    0.70 
   0   6  10    1.07    0.54 
   0   7  10    0.08    0.57 
   0   7  10    0.12    0.32 
   0   7  10    0.01    0.50 
   0  -7 -10    0.17    0.60 
   0  -8 -10    1.81    0.73 
   0   8  10    1.73    0.55 
   0   8  10    1.42    0.63 
   0   9  10    0.15    0.39 
   0  -9 -10    1.56    0.78 
   1  -9  10    0.72    0.55 
  -1  -9  10    0.97    0.62 
   1  -8  10    8.86    1.18 
  -1  -8  10    8.26    1.16 
   1  -7  10    1.92    0.65 
  -1  -7  10    2.25    0.67 
   1  -6  10    6.43    1.04 
   1  -6  10    6.60    1.00 
  -1  -6  10    7.15    1.08 
  -1  -6  10    6.02    0.98 
   1  -5  10    1.69    0.63 
   1  -5  10    1.63    0.51 
  -1  -5  10    1.09    0.48 
  -1  -5  10    1.33    0.58 
   1  -4  10   18.97    2.00 
   1  -4  10   20.49    1.78 
  -1  -4  10   18.77    1.98 
  -1  -4  10   19.81    1.79 
   1  -3  10    6.63    0.84 
   1  -3  10    6.83    1.01 
  -1  -3  10    7.14    1.05 
  -1  -3  10    6.59    0.88 
   1  -2  10    2.58    0.54 
   1  -2  10    2.53    0.68 
  -1  -2  10    2.54    0.67 
  -1  -2  10    2.53    0.56 
   1  -1  10    7.71    0.86 
   1  -1  10    8.34    1.15 
  -1  -1  10    7.32    0.91 
  -1  -1  10    7.20    1.05 
   1   0  10   -0.01    0.26 
   1   0  10   -0.14    0.38 
  -1   0  10    0.39    0.48 
  -1   0  10    0.27    0.32 
   1   1  10    8.29    0.91 
   1   1  10    8.52    1.13 
  -1   1  10    8.49    1.16 
  -1   1  10    7.87    0.96 
   1   2  10    2.41    0.68 
   1   2  10    2.44    0.51 
  -1   2  10    2.93    0.60 
  -1   2  10    2.49    0.68 
   1   3  10    9.07    0.94 
   1   3  10    7.87    1.15 
  -1   3  10    6.27    1.09 
  -1  -3 -10    6.81    0.88 
  -1   3  10    7.95    0.95 
   1   4  10   15.42    2.00 
   1   4  10   21.77    1.75 
  -1   4  10   17.59    2.07 
  -1   4  10   19.28    1.77 
  -1  -4 -10   22.28    1.85 
   1   5  10    1.58    0.65 
   1   5  10    1.40    0.54 
  -1   5  10    1.84    0.44 
  -1   5  10    1.16    0.66 
  -1   5  10    2.43    0.54 
  -1  -5 -10    1.61    0.62 
   1   6  10    6.40    0.92 
   1   6  10    5.74    1.04 
  -1  -6 -10    6.37    1.01 
  -1   6  10    5.79    0.82 
  -1   6  10    5.61    1.09 
  -1   6  10    6.55    0.97 
   1   7  10    2.05    0.64 
   1   7  10    2.57    0.79 
  -1   7  10    1.95    0.55 
  -1   7  10    1.86    0.67 
  -1  -7 -10    2.64    0.73 
   1   8  10    7.26    1.37 
  -1   8  10   10.25    1.25 
  -1  -8 -10   10.48    1.32 
  -1   8  10    9.67    1.21 
  -1   9  10    0.68    0.47 
  -1  -9 -10    1.19    0.74 
   2  -9  10    1.52    0.71 
  -2  -9  10    1.83    0.67 
   2  -8  10    1.30    0.64 
  -2  -8  10    0.93    0.53 
   2  -7  10    4.72    0.88 
  -2  -7  10    4.62    0.87 
   2  -6  10    2.68    0.75 
   2  -6  10    3.26    0.70 
  -2  -6  10    2.68    0.74 
  -2  -6  10    2.79    0.69 
   2  -5  10   22.48    2.28 
   2  -5  10   24.04    2.01 
  -2  -5  10   20.60    2.22 
  -2  -5  10   22.22    2.01 
   2  -4  10   17.92    1.62 
   2  -4  10   17.39    1.91 
  -2  -4  10   17.57    1.88 
  -2  -4  10   17.72    1.67 
   2  -3  10    3.09    0.58 
   2  -3  10    3.31    0.76 
  -2  -3  10    3.45    0.79 
  -2  -3  10    2.99    0.67 
   2  -2  10    4.51    0.68 
   2  -2  10    5.36    0.95 
  -2  -2  10    4.83    0.80 
  -2  -2  10    5.05    0.93 
   2  -1  10   10.92    1.36 
   2  -1  10   11.04    1.08 
  -2  -1  10   11.24    1.40 
  -2  -1  10   10.99    1.18 
   2   0  10    2.90    0.74 
  -2   0  10    2.34    0.69 
  -2   0  10    2.83    0.59 
   2   1  10   12.54    1.15 
   2   1  10   12.33    1.44 
  -2   1  10   10.85    1.41 
  -2   1  10   11.36    1.21 
   2   2  10    5.23    0.67 
   2   2  10    4.42    0.86 
  -2  -2 -10    3.69    0.58 
  -2   2  10    4.34    0.75 
  -2   2  10    5.00    0.92 
   2   3  10    3.13    0.78 
   2   3  10    3.77    0.59 
  -2  -3 -10    3.91    0.60 
  -2   3  10    3.05    0.80 
  -2   3  10    2.34    0.62 
   2   4  10   19.53    1.98 
   2   4  10   19.75    1.62 
  -2   4  10   16.37    1.92 
  -2   4  10   17.05    1.72 
  -2  -4 -10   17.57    1.72 
   2   5  10   22.40    2.33 
  -2   5  10   21.63    2.04 
  -2  -5 -10   24.70    2.17 
   2   6  10    2.61    0.75 
  -2  -6 -10    2.54    0.73 
  -2   6  10    2.88    0.60 
  -2   6  10    2.70    0.69 
   2   7  10    4.73    1.02 
  -2   7  10    6.50    1.02 
  -2   7  10    6.24    0.86 
  -2  -7 -10    5.46    1.03 
   2   8  10    0.53    0.65 
  -2   8  10    1.33    0.53 
  -2  -8 -10    0.61    0.71 
  -2   8  10    0.82    0.62 
  -2  -9 -10    0.59    0.83 
  -2   9  10    2.10    0.77 
  -2   9  10    2.25    0.68 
   3  -9  10    8.44    1.29 
  -3  -9  10    7.39    1.18 
   3  -8  10    2.33    0.73 
  -3  -8  10    1.58    0.62 
   3  -7  10    0.57    0.53 
   3  -7  10    1.27    0.70 
  -3  -7  10    1.00    0.50 
   3  -6  10    2.67    0.67 
   3  -6  10    2.88    0.81 
  -3  -6  10    2.20    0.64 
   3  -5  10    2.16    0.72 
   3  -5  10    2.92    0.65 
  -3  -5  10    2.53    0.64 
   3  -4  10    6.65    0.83 
   3  -4  10    5.42    1.03 
  -3  -4  10    6.45    0.90 
   3  -3  10   59.48    5.25 
   3  -3  10   61.85    4.56 
  -3  -3  10   59.94    4.70 
  -3  -3  10   59.62    5.20 
   3  -2  10    1.32    0.39 
   3  -2  10    1.17    0.56 
  -3  -2  10    1.76    0.65 
  -3  -2  10    1.43    0.50 
   3  -1  10    9.02    1.27 
   3  -1  10    8.56    0.91 
  -3  -1  10    9.13    1.07 
  -3  -1  10    9.83    1.29 
   3   0  10   21.36    1.72 
   3   0  10   21.41    2.14 
  -3   0  10   20.87    2.16 
  -3   0  10   19.67    1.88 
   3   1  10   11.69    0.97 
   3   1  10    9.00    1.26 
  -3   1  10    9.33    1.07 
  -3  -1 -10    6.87    0.88 
  -3   1  10   10.37    1.27 
   3   2  10    1.37    0.57 
  -3   2  10    2.09    0.57 
  -3  -2 -10    1.55    0.42 
   3   3  10   55.40    5.21 
  -3   3  10   59.01    4.70 
  -3  -3 -10   65.25    4.89 
   3   4  10    5.87    1.04 
  -3  -4 -10    6.37    0.89 
  -3   4  10    5.07    0.88 
   3   5  10    1.78    0.63 
  -3  -5 -10    1.90    0.63 
  -3   5  10    2.83    0.63 
   3   6  10    2.29    0.71 
  -3   6  10    1.87    0.74 
  -3  -6 -10    2.14    0.69 
   3   7  10    0.53    0.58 
  -3   7  10    0.85    0.62 
  -3  -7 -10    0.93    0.66 
  -3   8  10    2.18    0.63 
  -3   8  10    1.56    0.74 
  -3  -8 -10    3.06    0.86 
  -3  -9 -10    7.19    1.29 
  -3   9  10    7.91    1.24 
  -3   9  10    7.82    1.12 
   4  -8  10    1.21    0.66 
  -4  -8  10    0.65    0.55 
   4  -7  10   -0.06    0.59 
   4  -7  10   -0.12    0.47 
  -4  -7  10    0.03    0.46 
   4  -6  10    1.71    0.73 
   4  -6  10    1.87    0.59 
  -4  -6  10    1.73    0.58 
   4  -5  10    0.51    0.53 
   4  -5  10    0.53    0.41 
  -4  -5  10    0.40    0.46 
   4  -4  10    4.91    0.71 
   4  -4  10    3.04    0.82 
  -4  -4  10    2.92    0.69 
   4  -3  10    1.86    0.67 
   4  -3  10    1.04    0.39 
  -4  -3  10    1.12    0.51 
   4  -2  10   13.38    1.53 
  -4  -2  10   11.85    1.32 
   4  -1  10   49.89    4.35 
  -4  -1  10   47.91    3.89 
   4   0  10   51.37    4.88 
  -4   0 -10   63.22    4.51 
  -4   0  10   51.07    4.38 
   4   1  10   49.27    4.61 
  -4   1  10   52.32    4.18 
  -4  -1 -10   55.20    4.25 
   4   2  10   11.99    1.59 
  -4  -2 -10   14.51    1.31 
  -4   2  10   12.98    1.39 
   4   3  10    2.02    0.69 
  -4   3  10    1.59    0.54 
  -4  -3 -10    0.55    0.41 
   4   4  10    2.21    0.70 
  -4  -4 -10    4.96    0.76 
  -4   4  10    2.61    0.68 
   4   5  10    0.27    0.50 
  -4   5  10    0.82    0.46 
  -4  -5 -10    0.13    0.46 
   4   6  10    1.01    0.61 
  -4   6  10    2.10    0.76 
  -4  -6 -10    2.97    0.72 
   4   7  10    0.14    0.51 
  -4   7  10   -0.18    0.55 
  -4  -7 -10    0.69    0.63 
  -4  -8 -10    1.34    0.75 
  -4   8  10    0.73    0.69 
   5  -8  10    7.02    1.17 
  -5  -8  10    4.58    0.97 
   5  -7  10    6.46    1.07 
   5  -7  10    4.80    1.12 
  -5  -7  10    5.62    1.00 
   5  -6  10    0.91    0.67 
   5  -6  10    0.33    0.49 
  -5  -6  10    0.39    0.46 
   5  -5  10    8.30    1.22 
  -5  -5  10    4.86    0.95 
   5  -4  10    6.64    1.16 
  -5  -4  10    6.66    1.04 
   5  -3  10    4.96    0.99 
  -5  -3  10    5.90    0.96 
   5  -2  10    4.34    0.88 
  -5  -2  10    5.16    0.83 
  -5   2 -10    2.87    0.53 
   5  -1  10    4.85    0.98 
  -5  -1  10    5.36    0.90 
   5   0  10   44.35    3.94 
  -5   0 -10   40.89    3.55 
  -5   0  10   45.63    3.56 
   5   1  10    4.84    1.00 
  -5   1  10    6.18    0.96 
   5   2  10    4.76    0.92 
  -5  -2 -10    2.74    0.62 
  -5   2  10    4.73    0.81 
   5   3  10    5.99    1.07 
  -5   3  10    5.46    0.93 
   5   4  10    7.08    1.14 
  -5   4  10    4.64    0.91 
   5   5  10    6.37    1.13 
  -5   5  10    6.35    1.01 
  -5  -5 -10    6.00    0.96 
   5   6  10    0.84    0.60 
  -5  -6 -10    0.20    0.52 
  -5   6  10   -0.44    0.54 
   5   7  10    4.38    0.98 
  -5  -7 -10    5.72    1.02 
  -5   7  10    5.77    1.02 
  -5   8  10    5.23    1.08 
  -5  -8 -10    5.92    1.09 
   6  -7  10    2.43    0.89 
  -6  -7  10    2.14    0.68 
   6  -6  10    8.56    1.39 
  -6  -6  10    5.93    1.06 
   6  -5  10    4.03    0.97 
  -6  -5  10    2.29    0.72 
   6  -4  10    0.76    0.62 
  -6  -4  10    0.70    0.52 
   6  -3  10    5.59    1.06 
  -6   3 -10    3.74    0.64 
  -6  -3  10    5.09    0.88 
   6  -2  10    1.37    0.62 
  -6  -2  10    0.40    0.44 
   6  -1  10    0.75    0.53 
   6   0  10    3.66    0.86 
  -6   0 -10    3.11    0.61 
  -6   0  10    3.81    0.80 
   6   1  10    0.99    0.60 
   6   2  10    0.81    0.55 
  -6   2  10    0.46    0.45 
   6   3  10    4.89    0.98 
  -6   3  10    5.06    0.94 
  -6  -3 -10    4.92    0.81 
   6   4  10    0.63    0.58 
  -6   4  10    0.71    0.54 
  -6  -4 -10    0.93    0.51 
   6   5  10    2.61    0.82 
  -6  -5 -10    4.45    0.81 
  -6   5  10    2.88    0.73 
   6   6  10    7.37    1.33 
  -6  -6 -10    8.80    1.19 
  -6   6  10    9.87    1.39 
   6   7  10    1.90    0.78 
  -6  -7 -10    2.66    0.76 
  -6   7  10    2.31    0.80 
   7  -6  10    1.19    0.76 
  -7  -6  10    0.93    0.62 
   7  -5  10   11.82    1.62 
  -7  -5  10   10.19    1.35 
   7  -4  10   -0.13    0.56 
  -7  -4  10    0.20    0.48 
  -7   4 -10   -0.14    0.28 
   7  -3  10    0.51    0.58 
  -7   3 -10    2.24    0.50 
  -7  -3  10    0.77    0.52 
   7  -2  10    4.72    1.00 
  -7  -2  10    5.04    0.91 
  -7   2 -10    3.91    0.72 
   7  -1  10    1.97    0.74 
  -7   1 -10    3.06    0.59 
  -7  -1  10    0.55    0.52 
   7   0  10    0.26    0.49 
  -7   0 -10    0.47    0.39 
  -7   0  10    0.04    0.45 
   7   1  10    1.61    0.67 
  -7  -1 -10    2.53    0.58 
  -7   1  10    1.45    0.59 
   7   2  10    4.64    0.98 
  -7  -2 -10    3.47    0.71 
  -7   2  10    5.65    0.97 
   7   3  10    1.20    0.63 
  -7  -3 -10    1.32    0.54 
  -7   3  10    0.97    0.59 
   7   4  10    0.13    0.51 
  -7  -4 -10    0.35    0.46 
  -7   4  10    0.61    0.50 
   7   5  10   13.36    1.82 
  -7  -5 -10   19.22    1.75 
  -7   5  10   14.34    1.68 
   7   6  10    0.57    0.62 
  -7  -6 -10    0.65    0.57 
  -7   6  10    1.43    0.81 
   8  -5  10    1.22    0.76 
  -8  -5  10    1.43    0.66 
   8  -4  10    1.17    0.76 
  -8  -4  10    0.27    0.45 
  -8   4 -10    0.89    0.44 
   8  -3  10    1.84    0.77 
  -8  -3  10    1.40    0.63 
   8  -2  10    1.48    0.74 
  -8   2 -10    3.67    0.69 
  -8  -2  10    1.80    0.64 
   8  -1  10    4.22    1.05 
  -8  -1  10    5.69    1.03 
   8   0  10   -0.04    0.55 
  -8   0 -10   -0.08    0.38 
  -8   0  10    0.22    0.49 
   8   1  10    4.89    1.08 
  -8   1  10    4.98    0.96 
   8   2  10    1.54    0.75 
  -8   2  10    2.08    0.69 
  -8  -2 -10    4.44    0.78 
   8   3  10    2.13    0.80 
  -8  -3 -10    4.80    0.83 
  -8   3  10    1.70    0.68 
   8   4  10    1.20    0.68 
  -8  -4 -10    1.65    0.64 
  -8   4  10    1.46    0.61 
   8   5  10    1.73    0.77 
  -8   5  10    3.17    0.69 
  -8  -5 -10    1.45    0.64 
   9  -3  10    2.14    0.94 
  -9   3 -10    4.91    0.82 
   9  -2  10    1.32    0.78 
  -9  -2  10    1.21    0.66 
  -9   2 -10    4.11    0.77 
   9  -1  10    1.97    0.90 
  -9  -1  10    2.40    0.73 
   9   0  10    1.34    0.78 
  -9   0 -10    1.99    0.64 
  -9   0  10    1.84    0.68 
   9   1  10    2.98    0.95 
  -9   1  10    2.64    0.76 
   9   2  10    1.97    0.82 
  -9  -2 -10    3.19    0.74 
  -9   2  10    1.74    0.72 
  -9  -3 -10    5.07    0.95 
   0  -8  11    1.39    0.61 
   0  -7  11    2.17    0.66 
   0  -6  11    7.55    1.06 
   0  -6  11    8.15    1.22 
   0  -5  11    0.25    0.38 
   0  -5  11    0.56    0.53 
   0  -4  11   38.41    2.99 
   0  -4  11   33.63    3.31 
   0  -3  11    0.32    0.49 
   0  -3  11    0.26    0.37 
   0  -2  11   16.79    1.82 
   0  -2  11   15.82    1.53 
   0  -1  11    3.38    0.80 
   0  -1  11    3.11    0.63 
   0   0  11    0.01    0.30 
   0   0  11    0.00    0.42 
   0   1  11    5.10    0.76 
   0   1  11    3.17    0.81 
   0   2  11   18.46    1.67 
   0   2  11   17.58    1.98 
   0   3  11    0.36    0.37 
   0   3  11   -0.11    0.47 
   0   4  11   34.72    3.36 
   0   4  11   37.15    2.97 
   0   5  11    1.44    0.43 
   0   5  11    0.24    0.59 
   0   6  11    6.81    1.27 
   0   6  11    8.67    1.10 
   0   7  11    2.10    0.69 
   0   7  11    0.87    0.71 
   0   8  11    2.73    0.78 
   1  -8  11    5.58    1.01 
  -1  -8  11    4.92    0.97 
   1  -7  11    6.79    1.09 
  -1  -7  11    7.03    1.09 
   1  -6  11    4.80    0.85 
   1  -6  11    5.08    0.95 
  -1  -6  11    4.01    0.92 
  -1  -6  11    4.28    0.83 
   1  -5  11    5.52    1.01 
   1  -5  11    5.79    0.91 
  -1  -5  11    5.38    1.01 
  -1  -5  11    6.16    0.94 
   1  -4  11    2.06    0.70 
   1  -4  11    1.94    0.56 
  -1  -4  11    2.62    0.71 
  -1  -4  11    1.62    0.54 
   1  -3  11   -0.24    0.30 
   1  -3  11    0.23    0.47 
  -1  -3  11    0.27    0.49 
  -1  -3  11    0.04    0.34 
   1  -2  11   -0.48    0.40 
   1  -2  11   -0.03    0.33 
  -1  -2  11    0.25    0.37 
  -1  -2  11   -0.10    0.42 
   1  -1  11   16.98    1.78 
   1  -1  11   14.34    1.41 
  -1  -1  11   16.09    1.76 
  -1  -1  11   14.82    1.47 
   1   0  11    6.83    0.88 
   1   0  11    9.54    1.22 
  -1   0  11    7.79    1.14 
  -1   0  11    6.92    0.91 
   1   1  11   17.81    1.90 
   1   1  11   17.25    1.55 
  -1   1  11   15.72    1.87 
  -1   1  11   17.03    1.61 
   1   2  11    0.15    0.33 
   1   2  11    0.29    0.52 
  -1   2  11    0.14    0.51 
  -1   2  11    0.03    0.37 
   1   3  11    0.51    0.50 
   1   3  11    0.11    0.33 
  -1   3  11    0.00    0.36 
  -1   3  11    0.80    0.58 
   1   4  11    2.15    0.75 
   1   4  11    3.35    0.58 
  -1   4  11    1.85    0.77 
  -1   4  11    2.04    0.60 
   1   5  11    7.11    0.96 
   1   5  11    5.05    1.07 
  -1   5  11    4.44    1.03 
  -1   5  11    6.72    0.86 
   1   6  11    4.81    0.86 
   1   6  11    5.25    1.04 
  -1   6  11    3.66    1.01 
  -1   6  11    4.90    0.90 
   1   7  11    6.46    1.24 
  -1   7  11    7.27    1.10 
   1   8  11    3.62    1.05 
  -1   8  11    5.43    1.01 
  -1  -8 -11    6.42    1.13 
   2  -8  11    1.82    0.71 
  -2  -8  11    1.35    0.61 
   2  -7  11    0.46    0.54 
  -2  -7  11    0.83    0.53 
   2  -6  11    5.95    1.10 
   2  -6  11    6.63    1.01 
  -2  -6  11    5.27    0.93 
   2  -5  11    1.88    0.72 
   2  -5  11    2.49    0.63 
  -2  -5  11    2.16    0.62 
  -2  -5  11    1.81    0.72 
   2  -4  11    1.30    0.46 
   2  -4  11    0.15    0.52 
  -2  -4  11    0.46    0.55 
  -2  -4  11    0.49    0.46 
   2  -3  11    0.81    0.58 
   2  -3  11    0.71    0.39 
  -2  -3  11    0.71    0.58 
  -2  -3  11    0.98    0.47 
   2  -2  11    0.71    0.56 
   2  -2  11    0.35    0.34 
  -2  -2  11    0.67    0.41 
  -2  -2  11    0.84    0.55 
   2  -1  11   11.36    1.37 
   2  -1  11    8.98    1.01 
  -2  -1  11    9.91    1.10 
  -2  -1  11   10.11    1.33 
   2   0  11   15.06    1.36 
   2   0  11   16.71    1.78 
  -2   0  11   13.43    1.45 
  -2   0  11   14.47    1.71 
   2   1  11   12.26    1.16 
   2   1  11   10.71    1.45 
  -2   1  11   10.01    1.41 
  -2   1  11   11.02    1.23 
   2   2  11    1.06    0.40 
   2   2  11    0.42    0.51 
  -2   2  11   -0.11    0.49 
  -2   2  11    0.39    0.42 
   2   3  11    0.91    0.55 
  -2   3  11    1.21    0.52 
  -2   3  11    0.98    0.63 
   2   4  11    0.87    0.59 
  -2   4  11    0.47    0.45 
  -2   4  11    0.51    0.56 
   2   5  11    1.99    0.74 
  -2   5  11    2.59    0.60 
   2   6  11    4.97    1.08 
  -2  -6 -11    6.44    1.00 
  -2   6  11    6.44    1.06 
   2   7  11    0.72    0.67 
  -2   7  11    0.70    0.63 
  -2  -7 -11    1.20    0.67 
   2   8  11    2.05    0.87 
  -2   8  11    1.33    0.69 
  -2  -8 -11    1.00    0.77 
   3  -8  11    0.86    0.62 
  -3  -8  11    1.04    0.60 
   3  -7  11   10.40    1.58 
   3  -7  11   12.46    1.40 
  -3  -7  11   11.03    1.35 
   3  -6  11    0.82    0.64 
   3  -6  11    0.71    0.50 
  -3  -6  11    0.42    0.44 
   3  -5  11    1.13    0.67 
   3  -5  11    2.39    0.59 
  -3  -5  11    1.31    0.54 
   3  -4  11    3.16    0.84 
   3  -4  11    2.83    0.61 
  -3  -4  11    2.94    0.71 
   3  -3  11    4.02    0.93 
   3  -3  11    4.41    0.69 
  -3  -3  11    4.09    0.83 
  -3  -3  11    4.20    0.93 
   3  -2  11    8.63    1.25 
   3  -2  11    7.29    0.87 
  -3  -2  11    6.96    1.00 
  -3  -2  11    8.33    1.18 
   3  -1  11   15.41    1.42 
   3  -1  11   17.29    1.86 
  -3  -1  11   16.95    1.85 
  -3  -1  11   14.79    1.55 
   3   0  11    9.70    1.31 
  -3   0  11    9.14    1.13 
  -3   0  11    9.57    1.36 
   3   1  11   15.28    1.80 
  -3   1  11   17.27    1.65 
  -3   1  11   15.88    1.82 
   3   2  11    7.28    1.13 
  -3   2  11    6.85    1.05 
   3   3  11    4.28    0.93 
  -3   3  11    5.07    0.89 
   3   4  11    3.12    0.81 
  -3   4  11    2.76    0.71 
   3   5  11    1.28    0.64 
  -3  -5 -11    1.40    0.56 
  -3   5  11    1.09    0.48 
   3   6  11    0.87    0.62 
  -3  -6 -11    0.94    0.61 
  -3   6  11   -0.23    0.60 
   3   7  11    9.20    1.47 
  -3  -7 -11   11.93    1.47 
  -3   7  11   11.99    1.42 
  -3  -8 -11    0.99    0.75 
  -3   8  11    0.54    0.63 
   4  -7  11    0.98    0.60 
   4  -7  11    0.01    0.64 
  -4  -7  11   -0.16    0.47 
   4  -6  11    3.15    0.74 
   4  -6  11    1.86    0.84 
  -4  -6  11    2.45    0.68 
   4  -5  11    3.80    0.95 
   4  -5  11    4.85    0.81 
  -4  -5  11    3.47    0.78 
   4  -4  11    2.02    0.52 
   4  -4  11    2.02    0.76 
  -4  -4  11    1.19    0.59 
   4  -3  11   10.85    1.43 
  -4  -3  11    8.78    1.15 
   4  -2  11   10.43    1.39 
  -4  -2  11    9.63    1.20 
   4  -1  11    7.38    1.23 
  -4  -1  11    6.67    0.94 
   4   0  11    4.17    0.89 
  -4   0  11    3.70    0.76 
   4   1  11    6.99    1.18 
  -4   1  11    7.10    1.00 
   4   2  11    9.44    1.31 
  -4   2  11    8.94    1.16 
   4   3  11    8.91    1.34 
  -4   3  11   11.65    1.29 
   4   4  11    2.17    0.75 
  -4   4  11    1.94    0.64 
  -4  -4 -11    1.54    0.51 
   4   5  11    3.32    0.89 
  -4   5  11    4.06    0.82 
  -4  -5 -11    4.56    0.80 
   4   6  11    2.90    0.81 
  -4  -6 -11    2.26    0.72 
  -4   6  11    2.48    0.80 
   4   7  11    0.87    0.62 
  -4   7  11    0.28    0.65 
  -4  -7 -11    0.40    0.60 
   5  -7  11    0.26    0.70 
  -5  -7  11    0.49    0.51 
   5  -6  11    4.46    1.06 
  -5  -6  11    3.15    0.79 
   5  -5  11    6.07    1.20 
  -5  -5  11    6.72    1.09 
   5  -4  11    0.95    0.67 
  -5  -4  11    0.96    0.54 
   5  -3  11    5.42    1.10 
  -5  -3  11    6.12    1.02 
   5  -2  11   11.08    1.48 
  -5  -2  11   12.16    1.34 
   5  -1  11    1.10    0.64 
  -5  -1  11    1.16    0.55 
   5   0  11    1.34    0.65 
  -5   0  11    1.97    0.61 
   5   1  11    1.62    0.66 
  -5   1  11    1.25    0.58 
   5   2  11   10.95    1.48 
  -5   2  11   11.77    1.35 
   5   3  11    5.14    1.08 
  -5   3  11    5.94    1.00 
  -5  -3 -11    6.98    0.90 
   5   4  11    0.75    0.64 
  -5   4  11    1.78    0.62 
  -5  -4 -11    1.15    0.51 
   5   5  11    6.96    1.25 
  -5  -5 -11    7.78    1.05 
  -5   5  11    5.97    1.02 
  -5   6  11    5.91    1.15 
  -5  -6 -11    7.06    1.03 
   5   7  11    0.28    0.52 
  -5   7  11    0.17    0.68 
  -5  -7 -11    0.03    0.55 
   6  -6  11    2.29    0.91 
  -6  -6  11    2.05    0.72 
   6  -5  11    0.86    0.67 
  -6  -5  11    0.11    0.48 
   6  -4  11    3.78    0.96 
  -6  -4  11    3.37    0.81 
   6  -3  11    0.74    0.59 
  -6  -3  11    0.93    0.53 
   6  -2  11    2.68    0.82 
  -6  -2  11    1.74    0.60 
   6  -1  11    4.83    1.04 
  -6  -1  11    6.77    1.05 
   6   0  11    1.61    0.70 
  -6   0  11    1.43    0.61 
   6   1  11    6.13    1.13 
  -6   1  11    5.21    0.96 
   6   2  11    1.74    0.76 
  -6   2  11    2.21    0.68 
   6   3  11    0.44    0.60 
  -6  -3 -11    1.34    0.51 
  -6   3  11    0.78    0.55 
   6   4  11    3.60    0.94 
  -6  -4 -11    5.33    0.85 
  -6   4  11    2.92    0.80 
   6   5  11    0.52    0.60 
  -6  -5 -11    1.02    0.55 
  -6   5  11    0.97    0.48 
   6   6  11    2.91    0.90 
  -6   6  11    1.86    0.91 
  -6  -6 -11    2.16    0.71 
   7  -5  11    2.26    0.86 
  -7  -5  11    1.37    0.67 
   7  -4  11    0.35    0.65 
  -7  -4  11    0.43    0.48 
   7  -3  11    0.52    0.64 
  -7  -3  11    1.09    0.55 
   7  -2  11    1.83    0.77 
  -7  -2  11    2.06    0.65 
   7  -1  11    1.33    0.70 
  -7  -1  11    1.53    0.60 
   7   0  11    0.02    0.48 
  -7   0  11   -0.02    0.42 
   7   1  11    1.80    0.71 
  -7   1  11    0.80    0.54 
   7   2  11    1.02    0.61 
  -7   2  11    2.07    0.66 
   7   3  11    0.37    0.61 
  -7  -3 -11    1.14    0.51 
  -7   3  11    0.29    0.51 
   7   4  11    1.08    0.66 
  -7   4  11    0.79    0.57 
  -7  -4 -11    2.08    0.63 
   7   5  11    2.42    0.85 
  -7   5  11    3.09    0.72 
  -7  -5 -11    1.64    0.66 
   8  -3  11    5.16    1.18 
  -8  -3  11    5.25    0.99 
   8  -2  11    0.50    0.62 
  -8  -2  11    1.41    0.62 
   8  -1  11    0.63    0.64 
  -8  -1  11    0.89    0.61 
   8   0  11    0.41    0.61 
  -8   0  11    0.66    0.57 
  -8   0 -11    0.01    0.38 
   8   1  11    0.77    0.65 
  -8   1  11    0.17    0.55 
  -8  -1 -11    1.87    0.60 
   8   2  11    1.23    0.72 
  -8  -2 -11   -0.08    0.45 
  -8   2  11    0.68    0.53 
   8   3  11    6.25    1.21 
  -8   3  11    6.15    1.12 
   0  -7  12    0.30    0.48 
   0  -6  12    8.86    1.40 
   0  -6  12   11.04    1.27 
   0  -5  12    0.08    0.40 
   0  -5  12    0.17    0.53 
   0  -4  12    8.66    1.09 
   0  -4  12    8.98    1.29 
   0  -3  12    0.06    0.51 
   0  -3  12    0.06    0.38 
   0  -2  12    6.60    0.91 
   0  -2  12    6.95    1.16 
   0  -1  12    2.33    0.57 
   0  -1  12    3.01    0.78 
   0   0  12    1.42    0.48 
   0   0  12    1.55    0.64 
   0   1  12    2.83    0.65 
   0   1  12    2.63    0.76 
   0   2  12    8.44    1.02 
   0   2  12    6.84    1.23 
   0   3  12    0.34    0.40 
   0   3  12   -0.04    0.55 
   0   4  12   11.77    1.21 
   0   4  12    8.95    1.39 
   0   5  12    0.16    0.60 
   0   6  12   14.20    1.46 
   0   6  12    9.51    1.53 
   0   7  12   -0.42    0.66 
   0   7  12    0.73    0.66 
   1  -7  12    3.04    0.81 
  -1  -7  12    3.04    0.74 
   1  -6  12    0.06    0.44 
   1  -6  12    0.44    0.61 
  -1  -6  12    0.33    0.48 
  -1  -6  12    0.19    0.60 
   1  -5  12    2.25    0.63 
   1  -5  12    2.59    0.77 
  -1  -5  12    2.45    0.77 
  -1  -5  12    1.30    0.57 
   1  -4  12    0.59    0.55 
   1  -4  12    0.79    0.45 
  -1  -4  12    0.86    0.51 
  -1  -4  12    1.25    0.62 
   1  -3  12   10.25    1.14 
   1  -3  12   11.02    1.41 
  -1  -3  12   10.12    1.40 
  -1  -3  12    9.63    1.19 
   1  -2  12    7.73    0.94 
   1  -2  12    7.76    1.19 
  -1  -2  12    8.12    1.16 
  -1  -2  12    6.29    0.91 
   1  -1  12    4.02    0.71 
   1  -1  12    4.11    0.92 
  -1  -1  12    4.59    0.75 
  -1  -1  12    4.73    0.97 
   1   0  12    3.94    0.73 
   1   0  12    5.34    1.00 
  -1   0  12    5.29    1.02 
  -1   0  12    4.36    0.77 
   1   1  12    4.12    0.92 
   1   1  12    5.30    0.81 
  -1   1  12    4.27    0.93 
  -1   1  12    5.09    0.85 
   1   2  12    6.83    1.23 
   1   2  12    8.55    0.99 
  -1   2  12    7.37    1.01 
  -1   2  12    8.76    1.31 
   1   3  12    8.28    1.46 
   1   3  12   11.94    1.19 
  -1   3  12   12.77    1.28 
  -1   3  12   10.03    1.51 
   1   4  12    1.06    0.68 
  -1   4  12    1.68    0.54 
  -1   4  12    0.74    0.64 
   1   5  12    2.17    0.81 
  -1   5  12    1.81    0.78 
   1   6  12   -0.52    0.55 
  -1   6  12    0.40    0.60 
  -1   6  12   -0.51    0.55 
   1   7  12    2.13    0.89 
  -1   7  12    3.76    0.90 
   2  -7  12    2.36    0.72 
  -2  -7  12    1.83    0.65 
   2  -6  12    2.73    0.72 
   2  -6  12    2.22    0.81 
  -2  -6  12    2.10    0.65 
   2  -5  12    3.07    0.86 
   2  -5  12    3.71    0.76 
  -2  -5  12    3.36    0.89 
  -2  -5  12    3.42    0.78 
   2  -4  12    1.54    0.68 
   2  -4  12    1.39    0.50 
  -2  -4  12    0.82    0.50 
  -2  -4  12    1.33    0.71 
   2  -3  12    5.50    0.85 
   2  -3  12    6.08    1.12 
  -2  -3  12    5.69    0.95 
  -2  -3  12    5.61    1.10 
   2  -2  12    6.51    0.82 
   2  -2  12    6.08    1.10 
  -2  -2  12    5.99    0.96 
  -2  -2  12    4.74    1.04 
   2  -1  12    2.18    0.52 
   2  -1  12    2.82    0.79 
  -2  -1  12    2.70    0.64 
  -2  -1  12    2.78    0.82 
   2   0  12    6.22    1.13 
   2   0  12    7.01    0.86 
  -2   0  12    7.04    0.96 
  -2   0  12    6.63    1.17 
   2   1  12    3.60    0.63 
   2   1  12    3.35    0.84 
  -2   1  12    1.81    0.77 
  -2   1  12    2.67    0.67 
   2   2  12    6.50    1.14 
  -2   2  12    6.37    1.18 
  -2   2  12    6.42    1.00 
   2   3  12    5.84    1.12 
  -2   3  12    5.79    0.96 
  -2   3  12    5.97    1.15 
   2   4  12    0.78    0.57 
  -2   4  12    0.96    0.66 
  -2   4  12    1.50    0.55 
   2   5  12    3.54    0.95 
  -2   5  12    5.14    0.83 
   2   6  12    1.72    0.78 
  -2   6  12    2.09    0.78 
   2   7  12    2.04    0.83 
  -2   7  12    2.12    0.80 
   3  -7  12    1.18    0.63 
  -3  -7  12    1.01    0.58 
   3  -6  12    1.95    0.66 
   3  -6  12    2.70    0.90 
  -3  -6  12    1.69    0.62 
   3  -5  12    0.25    0.59 
   3  -5  12   -0.15    0.39 
  -3  -5  12    0.30    0.44 
   3  -4  12    3.70    0.71 
   3  -4  12    4.71    1.03 
  -3  -4  12    4.07    0.87 
   3  -3  12   16.15    1.49 
   3  -3  12   16.18    1.88 
  -3  -3  12   13.26    1.54 
  -3  -3  12   16.14    1.85 
   3  -2  12   13.13    1.63 
  -3  -2  12   12.86    1.42 
  -3  -2  12   13.10    1.65 
   3  -1  12    4.44    0.97 
  -3  -1  12    5.55    0.90 
  -3  -1  12    4.62    1.02 
   3   0  12   -0.05    0.50 
  -3   0  12    0.08    0.53 
  -3   0  12    0.00    0.37 
   3   1  12    5.25    1.03 
  -3   1  12    4.49    0.87 
  -3   1  12    4.94    1.06 
   3   2  12   13.24    1.60 
  -3   2  12   11.07    1.35 
   3   3  12   15.82    1.93 
  -3   3  12   17.10    1.71 
   3   4  12    2.75    0.85 
  -3   4  12    3.33    0.75 
   3   5  12    0.59    0.62 
  -3   5  12    0.72    0.42 
   3   6  12    2.32    0.84 
  -3   6  12    2.30    0.88 
   3   7  12    0.85    0.68 
  -3   7  12    0.31    0.63 
   4  -6  12    0.98    0.73 
  -4  -6  12    0.89    0.60 
   4  -5  12    7.83    1.38 
  -4  -5  12    6.16    1.09 
   4  -4  12    0.42    0.63 
  -4  -4  12    0.20    0.46 
   4  -3  12   11.10    1.55 
  -4  -3  12   10.36    1.29 
   4  -2  12    3.75    0.96 
  -4  -2  12    4.48    0.85 
   4  -1  12    4.73    1.03 
  -4  -1  12    4.75    0.91 
   4   0  12    7.99    1.35 
  -4   0  12    9.42    1.15 
   4   1  12    4.55    1.03 
  -4   1  12    5.88    0.97 
   4   2  12    4.51    1.03 
  -4   2  12    5.14    0.92 
   4   3  12   10.88    1.56 
  -4   3  12   13.64    1.46 
   4   4  12    0.17    0.55 
  -4   4  12    0.78    0.51 
   4   5  12    5.76    1.19 
  -4   5  12    7.99    1.07 
   4   6  12    0.98    0.67 
  -4   6  12    2.06    0.78 
   5  -6  12   -0.46    0.61 
   5  -5  12    6.36    1.27 
  -5  -5  12    5.06    1.00 
   5  -4  12    9.13    1.51 
  -5  -4  12    8.67    1.18 
   5  -3  12    8.34    1.36 
  -5  -3  12    6.44    1.10 
   5  -2  12    2.81    0.89 
  -5  -2  12    3.40    0.77 
   5  -1  12    0.85    0.60 
  -5  -1  12    1.45    0.59 
   5   0  12    2.07    0.79 
  -5   0  12    2.27    0.70 
   5   1  12    0.54    0.57 
  -5   1  12    1.35    0.59 
   5   2  12    4.09    0.94 
  -5   2  12    2.36    0.70 
   5   3  12    6.98    1.27 
  -5   3  12    6.46    1.09 
   5   4  12   10.55    1.52 
  -5   4  12    9.68    1.28 
   5   5  12    7.00    1.32 
  -5   5  12    8.30    1.14 
   5   6  12    0.14    0.56 
   6  -5  12    4.04    1.07 
   6  -4  12    1.03    0.70 
  -6  -4  12    0.47    0.53 
   6  -3  12    2.36    0.84 
  -6  -3  12    2.22    0.66 
   6  -2  12    0.35    0.62 
  -6  -2  12    0.18    0.47 
   6  -1  12    3.98    1.00 
  -6  -1  12    3.35    0.81 
   6   0  12    2.01    0.78 
  -6   0  12    2.75    0.78 
   6   1  12    2.82    0.85 
  -6   1  12    3.29    0.82 
   6   2  12    0.22    0.61 
  -6   2  12    0.39    0.46 
   6   3  12    2.66    0.85 
  -6   3  12    1.88    0.68 
   6   4  12    0.52    0.65 
  -6   4  12    1.48    0.65 
   6   5  12    4.01    1.03 
   7  -3  12    1.89    0.84 
  -7  -3  12    1.89    0.66 
   7  -2  12    0.64    0.61 
  -7  -2  12    0.97    0.59 
   7  -1  12    4.68    1.10 
  -7  -1  12    4.60    0.95 
   7   0  12    0.90    0.68 
  -7   0  12    1.42    0.65 
   7   1  12    4.02    1.03 
  -7   1  12    3.81    0.90 
   7   2  12   -0.12    0.52 
  -7   2  12    0.24    0.47 
   7   3  12    2.55    0.89 
  -7   3  12    2.38    0.72 
   0  -6  13    0.13    0.62 
   0  -6  13   -0.14    0.43 
   0  -5  13    1.03    0.54 
   0  -5  13    1.34    0.70 
   0  -4  13   -0.13    0.54 
   0  -4  13    0.32    0.43 
   0  -3  13   -0.32    0.50 
   0  -3  13    0.51    0.44 
   0  -2  13    0.12    0.38 
   0  -2  13   -0.04    0.51 
   0  -1  13    8.88    1.27 
   0  -1  13    7.16    0.96 
   0   0  13    0.79    0.61 
   0   0  13   -0.19    0.37 
   0   1  13   10.42    1.17 
   0   1  13    8.66    1.44 
   0   2  13    0.36    0.58 
   0   2  13    0.69    0.44 
   0   3  13    2.03    0.48 
   0   3  13    0.53    0.65 
   0   4  13    2.18    0.47 
   0   4  13    0.09    0.62 
   0   5  13    1.04    0.69 
   0   6  13    0.70    0.74 
   1  -6  13    1.85    0.67 
   1  -6  13    2.38    0.84 
  -1  -6  13    2.20    0.70 
   1  -5  13    0.26    0.44 
   1  -5  13    0.30    0.58 
  -1  -5  13   -0.10    0.43 
  -1  -5  13   -0.28    0.59 
   1  -4  13    0.47    0.45 
   1  -4  13    0.60    0.62 
  -1  -4  13    0.61    0.62 
  -1  -4  13    0.59    0.49 
   1  -3  13   -0.14    0.52 
   1  -3  13   -0.11    0.37 
  -1  -3  13   -0.20    0.53 
  -1  -3  13    0.11    0.36 
   1  -2  13    3.09    0.68 
   1  -2  13    3.30    0.87 
  -1  -2  13    3.64    0.73 
  -1  -2  13    3.73    0.91 
   1  -1  13    0.21    0.55 
   1  -1  13   -0.06    0.35 
  -1  -1  13    0.08    0.33 
  -1  -1  13   -0.32    0.53 
   1   0  13    6.86    1.21 
   1   0  13    7.45    0.95 
  -1   0  13    8.06    1.32 
  -1   0  13    6.68    0.92 
   1   1  13    0.37    0.38 
   1   1  13    0.10    0.57 
  -1   1  13   -0.33    0.55 
  -1   1  13    0.54    0.44 
   1   2  13    3.98    0.98 
   1   2  13    4.42    0.73 
  -1   2  13    3.42    0.93 
  -1   2  13    3.19    0.72 
   1   3  13   -0.16    0.56 
  -1   3  13    0.80    0.71 
  -1   3  13    1.06    0.46 
   1   4  13    0.30    0.57 
  -1   4  13    2.13    0.52 
  -1   4  13    0.28    0.70 
   1   5  13    0.44    0.66 
  -1   5  13   -0.74    0.60 
   1   6  13    1.35    0.82 
  -1   6  13    1.85    0.79 
  -1   6  13    0.74    0.80 
   2  -6  13    0.35    0.51 
   2  -6  13    0.44    0.61 
  -2  -6  13    0.66    0.56 
   2  -5  13    3.56    0.95 
   2  -5  13    3.13    0.74 
  -2  -5  13    3.36    0.81 
  -2  -5  13    3.41    0.99 
   2  -4  13    0.11    0.57 
   2  -4  13    0.18    0.42 
  -2  -4  13    0.59    0.64 
  -2  -4  13    0.33    0.46 
   2  -3  13    0.55    0.64 
  -2  -3  13    0.89    0.69 
  -2  -3  13    0.84    0.52 
   2  -2  13    1.31    0.68 
   2  -2  13    0.69    0.43 
  -2  -2  13    0.76    0.66 
  -2  -2  13    1.44    0.54 
   2  -1  13    2.30    0.79 
   2  -1  13    1.84    0.51 
  -2  -1  13    2.06    0.77 
  -2  -1  13    2.05    0.60 
   2   0  13    1.55    0.67 
  -2   0  13    1.41    0.72 
  -2   0  13    1.01    0.52 
   2   1  13    2.16    0.74 
  -2   1  13    1.95    0.80 
  -2   1  13    2.11    0.63 
   2   2  13    1.04    0.64 
  -2   2  13    1.24    0.54 
  -2   2  13    0.62    0.65 
   2   3  13    1.03    0.64 
  -2   3  13    1.63    0.54 
  -2   3  13    0.14    0.62 
   2   4  13    0.09    0.55 
  -2   4  13    1.40    0.51 
  -2   4  13   -0.56    0.59 
   2   5  13    3.37    1.04 
  -2   5  13    6.86    0.85 
   2   6  13    0.55    0.68 
  -2   6  13   -0.04    0.66 
   3  -6  13    1.43    0.79 
   3  -5  13    3.05    0.72 
   3  -5  13    3.85    1.02 
  -3  -5  13    2.95    0.78 
   3  -4  13    4.30    1.06 
  -3  -4  13    3.65    0.83 
   3  -3  13   14.28    1.82 
  -3  -3  13   15.41    1.77 
  -3  -3  13   11.94    1.46 
   3  -2  13    4.20    1.01 
  -3  -2  13    2.82    0.91 
  -3  -2  13    3.82    0.78 
   3  -1  13   12.39    1.64 
  -3  -1  13   13.31    1.66 
  -3  -1  13    9.72    1.27 
   3   0  13    0.39    0.59 
  -3   0  13   -0.30    0.41 
  -3   0  13   -0.21    0.58 
   3   1  13   11.02    1.53 
  -3   1  13   11.77    1.37 
   3   2  13    3.88    0.96 
  -3   2  13    4.01    0.83 
   3   3  13   15.32    1.85 
  -3   3  13   13.47    1.53 
   3   4  13    4.55    1.05 
  -3   4  13    4.54    0.93 
   3   5  13    2.19    0.81 
  -3   5  13    3.35    0.73 
   3   6  13    1.05    0.73 
   4  -5  13    1.02    0.77 
  -4  -5  13    0.62    0.54 
   4  -4  13    1.86    0.84 
  -4  -4  13    1.74    0.67 
   4  -3  13    2.01    0.85 
  -4  -3  13    1.09    0.58 
   4  -2  13    5.66    1.15 
  -4  -2  13    5.21    0.93 
   4  -1  13    0.86    0.68 
  -4  -1  13    0.93    0.55 
   4   0  13    6.15    1.21 
  -4   0  13    6.71    1.08 
   4   1  13    0.80    0.65 
  -4   1  13    0.93    0.54 
   4   2  13    5.69    1.17 
  -4   2  13    5.24    0.98 
   4   3  13    1.41    0.76 
  -4   3  13    1.83    0.66 
   4   4  13    1.45    0.76 
  -4   4  13    2.24    0.68 
   4   5  13    1.17    0.73 
  -4   5  13    2.50    0.56 
   5  -4  13    3.04    0.95 
  -5  -4  13    1.95    0.72 
   5  -3  13    4.44    1.10 
  -5  -3  13    3.58    0.81 
   5  -2  13    0.00    0.57 
  -5  -2  13    0.14    0.43 
   5  -1  13    1.78    0.78 
  -5  -1  13    1.39    0.59 
   5   0  13    4.60    1.06 
  -5   0  13    5.70    1.05 
   5   1  13    1.63    0.76 
  -5   1  13    2.00    0.70 
   5   2  13    0.14    0.59 
  -5   2  13   -0.21    0.45 
   5   3  13    5.63    1.18 
  -5   3  13    4.27    0.92 
   5   4  13    2.79    0.94 
  -5   4  13    2.85    0.80 
   6  -2  13    2.67    0.86 
  -6  -2  13    2.25    0.72 
   6  -1  13   -0.05    0.57 
   6   0  13    0.17    0.55 
  -6   0  13    0.34    0.48 
   6   1  13    0.11    0.62 
  -6   1  13    0.51    0.56 
   6   2  13    2.45    0.87 
  -6   2  13    3.41    0.85 
   0  -5  14    1.24    0.75 
   0  -5  14    1.76    0.67 
   0  -4  14   -0.04    0.57 
   0  -4  14   -0.33    0.41 
   0  -3  14    1.29    0.57 
   0  -3  14    1.91    0.77 
   0  -2  14    5.76    1.16 
   0  -2  14    4.98    0.88 
   0  -1  14   -0.30    0.32 
   0  -1  14    0.44    0.58 
   0   0  14    5.20    1.15 
   0   0  14    6.02    0.94 
   0   1  14    0.39    0.41 
   0   1  14    0.20    0.62 
   0   2  14    8.82    0.99 
   0   2  14    5.33    1.22 
   0   3  14    7.03    0.80 
   0   3  14    2.14    0.95 
   0   4  14   -0.21    0.65 
   0   5  14    0.77    0.77 
   1  -5  14    0.83    0.74 
  -1  -5  14    1.38    0.83 
   1  -4  14    0.61    0.51 
   1  -4  14    0.93    0.71 
  -1  -4  14    1.12    0.74 
  -1  -4  14    0.59    0.53 
   1  -3  14    1.75    0.79 
   1  -3  14    1.68    0.56 
  -1  -3  14    1.36    0.77 
  -1  -3  14    1.40    0.58 
   1  -2  14    4.43    1.03 
   1  -2  14    3.11    0.68 
  -1  -2  14    2.07    0.88 
  -1  -2  14    2.96    0.70 
   1  -1  14    3.14    0.68 
   1  -1  14    3.59    0.95 
  -1  -1  14    1.75    0.62 
  -1  -1  14    3.15    0.95 
   1   0  14    8.23    1.02 
   1   0  14    6.94    1.32 
  -1   0  14    6.50    1.30 
  -1   0  14    6.79    1.07 
   1   1  14    2.09    0.86 
  -1   1  14    3.02    0.94 
  -1   1  14    3.38    0.76 
   1   2  14    3.15    0.95 
  -1   2  14    2.85    0.70 
  -1   2  14    2.44    0.89 
   1   3  14    1.87    0.81 
  -1   3  14    2.73    0.62 
  -1   3  14    1.14    0.77 
   1   4  14    0.49    0.71 
  -1   4  14   -0.05    0.62 
   1   5  14    1.01    0.81 
  -1   5  14    1.63    0.88 
   2  -4  14    0.42    0.45 
   2  -4  14    0.21    0.57 
  -2  -4  14    0.38    0.46 
  -2  -4  14   -0.86    0.55 
   2  -3  14    2.21    0.81 
  -2  -3  14    1.65    0.61 
  -2  -3  14    0.66    0.72 
   2  -2  14   -0.02    0.53 
  -2  -2  14    0.28    0.67 
  -2  -2  14    0.34    0.42 
   2  -1  14    1.21    0.66 
  -2  -1  14    1.12    0.75 
  -2  -1  14    1.05    0.55 
   2   0  14    0.26    0.57 
  -2   0  14    0.05    0.43 
  -2   0  14   -0.43    0.53 
   2   1  14    0.82    0.69 
  -2   1  14    1.17    0.56 
  -2   1  14    0.57    0.75 
   2   2  14    0.55    0.60 
  -2   2  14    0.11    0.64 
  -2   2  14    1.01    0.53 
   2   3  14    0.96    0.76 
  -2   3  14    1.39    0.82 
  -2   3  14    3.50    0.73 
   2   4  14    0.62    0.64 
   3  -4  14    0.43    0.63 
  -3  -4  14    1.26    0.62 
   3  -3  14    3.89    1.05 
  -3  -3  14    5.56    1.00 
   3  -2  14    2.08    0.86 
  -3  -2  14    2.59    0.69 
   3  -1  14    0.61    0.66 
  -3  -1  14    0.76    0.55 
   3   0  14    1.23    0.67 
  -3   0  14    0.76    0.55 
   3   1  14    0.79    0.67 
  -3   1  14    0.80    0.52 
   3   2  14    2.43    0.87 
  -3   2  14    2.24    0.70 
   3   3  14    6.00    1.23 
  -3   3  14    5.84    1.03 
   3   4  14    1.21    0.72 
  -3   4  14    2.36    0.65 
   4  -3  14    0.55    0.73 
  -4  -3  14    1.27    0.59 
   4  -2  14    1.29    0.80 
  -4  -2  14    1.98    0.69 
   4  -1  14    0.26    0.64 
  -4  -1  14    0.12    0.45 
   4   0  14    3.56    1.03 
  -4   0  14    4.69    0.96 
   4   1  14    0.23    0.59 
  -4   1  14    0.46    0.54 
   4   2  14    1.99    0.81 
  -4   2  14    2.39    0.72 
   4   3  14    1.27    0.69 
  -4   3  14    2.34    0.67 
   5  -1  14    4.63    1.12 
   5   0  14    1.03    0.73 
  -5   0  14    1.35    0.67 
   5   1  14    4.89    1.15 
   0  -2  15    0.06    0.63 
   0  -2  15    0.40    0.43 
   0  -1  15    1.18    0.48 
   0  -1  15    1.44    0.75 
   0   0  15   -0.27    0.57 
   0   1  15    0.98    0.73 
   0   1  15    2.88    0.56 
   0   2  15   -0.69    0.62 
   1  -2  15    0.21    0.63 
  -1  -2  15    0.68    0.48 
  -1  -2  15    0.46    0.74 
   1  -1  15   -0.07    0.61 
  -1  -1  15    0.05    0.67 
  -1  -1  15    0.10    0.40 
   1   0  15    0.90    0.70 
  -1   0  15    1.24    0.54 
  -1   0  15    0.70    0.76 
   1   1  15   -0.43    0.49 
  -1   1  15    0.28    0.69 
   1   2  15    0.52    0.70 
  -1   2  15    0.83    0.78 
   2  -1  15    0.66    0.69 
  -2  -1  15    0.47    0.51 
  -2  -1  15    0.46    0.70 
   2   0  15    0.85    0.71 
  -2   0  15    1.01    0.81 
  -2   0  15    0.65    0.54 
   2   1  15    1.34    0.77 
  -2   1  15   -0.21    0.62 
  -2   1  15    1.82    0.57 
   0   0   0    0.00    0.00 
;
_shelx_hkl_checksum              36849

####################################################################### 
# 
# This file contains crystal structure data downloaded from the 
# Cambridge Structural Database (CSD) hosted by the Cambridge 
# Crystallographic Data Centre (CCDC).
# 
# Full information about CCDC data access policies and citation 
# guidelines are available at http://www.ccdc.cam.ac.uk/access/V1 
# 
# Audit and citation data items may have been added by the CCDC. 
# Please retain this information to preserve the provenance of 
# this file and to allow appropriate attribution of the data. 
# 
#######################################################################

data_cd21437
_database_code_depnum_ccdc_archive 'CCDC 1048302'
_audit_update_record             
;
2015-02-07 deposited with the CCDC.
2015-04-27 downloaded from the CCDC.
;

_audit_creation_method           SHELXL-97
_chemical_name_systematic        
; 
 ? 
;
_chemical_name_common            ?
_chemical_melting_point          ?
_chemical_formula_moiety         ?
_chemical_formula_sum            'C12 H8 Br Cl O3'
_chemical_formula_weight         315.54

loop_
_atom_type_symbol
_atom_type_description
_atom_type_scat_dispersion_real
_atom_type_scat_dispersion_imag
_atom_type_scat_source
C C 0.0033 0.0016 'International Tables Vol C Tables 4.2.6.8 and 6.1.1.4'
H H 0.0000 0.0000 'International Tables Vol C Tables 4.2.6.8 and 6.1.1.4'
O O 0.0106 0.0060 'International Tables Vol C Tables 4.2.6.8 and 6.1.1.4'
Cl Cl 0.1484 0.1585 'International Tables Vol C Tables 4.2.6.8 and 6.1.1.4'
Br Br -0.2901 2.4595 'International Tables Vol C Tables 4.2.6.8 and 6.1.1.4'

_symmetry_cell_setting           Orthorhombic
_symmetry_space_group_name_H-M   P2(1)2(1)2(1)

loop_
_symmetry_equiv_pos_as_xyz
'x, y, z'
'-x+1/2, -y, z+1/2'
'-x, y+1/2, -z+1/2'
'x+1/2, -y+1/2, -z'

_cell_length_a                   7.4500(9)
_cell_length_b                   7.7960(9)
_cell_length_c                   21.193(3)
_cell_angle_alpha                90.00
_cell_angle_beta                 90.00
_cell_angle_gamma                90.00
_cell_volume                     1230.9(3)
_cell_formula_units_Z            4
_cell_measurement_temperature    293(2)
_cell_measurement_reflns_used    2331
_cell_measurement_theta_min      5.568
_cell_measurement_theta_max      45.917

_exptl_crystal_description       prismatic
_exptl_crystal_colour            colorless
_exptl_crystal_size_max          0.211
_exptl_crystal_size_mid          0.165
_exptl_crystal_size_min          0.123
_exptl_crystal_density_meas      ?
_exptl_crystal_density_diffrn    1.703
_exptl_crystal_density_method    'not measured'
_exptl_crystal_F_000             624
_exptl_absorpt_coefficient_mu    3.548
_exptl_absorpt_correction_type   empirical
_exptl_absorpt_correction_T_min  0.45967
_exptl_absorpt_correction_T_max  1.00000
_exptl_absorpt_process_details   sadabs

_exptl_special_details           
; 
 ? 
;

_diffrn_ambient_temperature      293(2)
_diffrn_radiation_wavelength     0.71073
_diffrn_radiation_type           MoK\a
_diffrn_radiation_source         'fine-focus sealed tube'
_diffrn_radiation_monochromator  graphite
_diffrn_measurement_device_type  'CCD area detector'
_diffrn_measurement_method       'phi and omega scans'
_diffrn_detector_area_resol_mean ?
_diffrn_standards_number         ?
_diffrn_standards_interval_count ?
_diffrn_standards_interval_time  ?
_diffrn_standards_decay_%        ?
_diffrn_reflns_number            7410
_diffrn_reflns_av_R_equivalents  0.0475
_diffrn_reflns_av_sigmaI/netI    0.0526
_diffrn_reflns_limit_h_min       -9
_diffrn_reflns_limit_h_max       9
_diffrn_reflns_limit_k_min       -9
_diffrn_reflns_limit_k_max       8
_diffrn_reflns_limit_l_min       -26
_diffrn_reflns_limit_l_max       25
_diffrn_reflns_theta_min         2.78
_diffrn_reflns_theta_max         26.00
_reflns_number_total             2418
_reflns_number_gt                1968
_reflns_threshold_expression     >2sigma(I)

_computing_data_collection       'Bruker SMART'
_computing_cell_refinement       'Bruker SMART'
_computing_data_reduction        'Bruker SHELXTL'
_computing_structure_solution    'SHELXS-97 (Sheldrick, 1990)'
_computing_structure_refinement  'SHELXL-97 (Sheldrick, 1997)'
_computing_molecular_graphics    'Bruker SHELXTL'
_computing_publication_material  'Bruker SHELXTL'

_refine_special_details          
; 
 Refinement of F^2^ against ALL reflections.  The weighted R-factor wR and 
 goodness of fit S are based on F^2^, conventional R-factors R are based 
 on F, with F set to zero for negative F^2^. The threshold expression of 
 F^2^ > 2sigma(F^2^) is used only for calculating R-factors(gt) etc. and is 
 not relevant to the choice of reflections for refinement.  R-factors based 
 on F^2^ are statistically about twice as large as those based on F, and R- 
 factors based on ALL data will be even larger. 
;

_refine_ls_structure_factor_coef Fsqd
_refine_ls_matrix_type           full
_refine_ls_weighting_scheme      calc
_refine_ls_weighting_details     
'calc w=1/[\s^2^(Fo^2^)+(0.0494P)^2^+0.0000P] where P=(Fo^2^+2Fc^2^)/3'
_atom_sites_solution_primary     direct
_atom_sites_solution_secondary   difmap
_atom_sites_solution_hydrogens   geom
_refine_ls_hydrogen_treatment    constr
_refine_ls_extinction_method     SHELXL
_refine_ls_extinction_coef       ?
_refine_ls_extinction_expression Fc^*^=kFc[1+0.001xFc^2^\l^3^/sin(2\q)]^-1/4^
_refine_ls_abs_structure_details 'Flack H D (1983), Acta Cryst. A39, 876-881'
_refine_ls_abs_structure_Flack   0.007(12)
_chemical_absolute_configuration ad
_refine_ls_number_reflns         2418
_refine_ls_number_parameters     156
_refine_ls_number_restraints     0
_refine_ls_R_factor_all          0.0494
_refine_ls_R_factor_gt           0.0386
_refine_ls_wR_factor_ref         0.0988
_refine_ls_wR_factor_gt          0.0941
_refine_ls_goodness_of_fit_ref   1.026
_refine_ls_restrained_S_all      1.026
_refine_ls_shift/su_max          0.003
_refine_ls_shift/su_mean         0.000

loop_
_atom_site_label
_atom_site_type_symbol
_atom_site_fract_x
_atom_site_fract_y
_atom_site_fract_z
_atom_site_U_iso_or_equiv
_atom_site_adp_type
_atom_site_occupancy
_atom_site_symmetry_multiplicity
_atom_site_calc_flag
_atom_site_refinement_flags
_atom_site_disorder_assembly
_atom_site_disorder_group
Br1 Br 1.14929(7) 0.45076(8) 0.16199(3) 0.0953(3) Uani 1 1 d . . .
Cl1 Cl 0.67904(17) 1.13674(12) 0.03046(4) 0.0660(3) Uani 1 1 d . . .
O1 O 0.2886(4) 1.0313(4) 0.05586(15) 0.0759(9) Uani 1 1 d . . .
O2 O 0.5798(5) 1.2536(4) 0.15692(14) 0.0828(10) Uani 1 1 d . . .
O3 O 0.4551(4) 1.0110(3) 0.18889(10) 0.0520(7) Uani 1 1 d . . .
C1 C 0.4105(5) 0.9314(5) 0.06447(15) 0.0479(9) Uani 1 1 d . . .
C2 C 0.5903(5) 0.9998(4) 0.09073(15) 0.0424(8) Uani 1 1 d . . .
C3 C 0.7293(5) 0.8667(4) 0.10815(15) 0.0391(7) Uani 1 1 d . . .
C4 C 0.8865(5) 0.9119(5) 0.1374(2) 0.0594(10) Uani 1 1 d . . .
H4 H 0.9080 1.0266 0.1469 0.071 Uiso 1 1 calc R . .
C5 C 1.0127(5) 0.7906(5) 0.1530(2) 0.0649(11) Uani 1 1 d . . .
H5 H 1.1193 0.8229 0.1725 0.078 Uiso 1 1 calc R . .
C6 C 0.9800(5) 0.6210(5) 0.13957(17) 0.0538(9) Uani 1 1 d . . .
C7 C 0.8259(5) 0.5722(4) 0.10962(15) 0.0455(8) Uani 1 1 d . . .
H7 H 0.8071 0.4575 0.0996 0.055 Uiso 1 1 calc R . .
C8 C 0.6977(4) 0.6936(4) 0.09421(12) 0.0369(7) Uani 1 1 d . . .
C9 C 0.5303(5) 0.6421(4) 0.06409(14) 0.0465(8) Uani 1 1 d . . .
H9 H 0.5149 0.5269 0.0540 0.056 Uiso 1 1 calc R . .
C10 C 0.3984(5) 0.7505(5) 0.05031(15) 0.0499(9) Uani 1 1 d . . .
H10 H 0.2953 0.7087 0.0310 0.060 Uiso 1 1 calc R . .
C11 C 0.5443(5) 1.1081(4) 0.14834(15) 0.0440(8) Uani 1 1 d . . .
C12 C 0.3989(6) 1.0913(6) 0.24785(16) 0.0658(12) Uani 1 1 d . . .
H12A H 0.5027 1.1162 0.2731 0.099 Uiso 1 1 calc R . .
H12B H 0.3212 1.0147 0.2704 0.099 Uiso 1 1 calc R . .
H12C H 0.3359 1.1959 0.2388 0.099 Uiso 1 1 calc R . .

loop_
_atom_site_aniso_label
_atom_site_aniso_U_11
_atom_site_aniso_U_22
_atom_site_aniso_U_33
_atom_site_aniso_U_23
_atom_site_aniso_U_13
_atom_site_aniso_U_12
Br1 0.0676(3) 0.0945(4) 0.1237(5) 0.0367(3) -0.0042(3) 0.0248(3)
Cl1 0.1009(8) 0.0409(5) 0.0560(5) 0.0086(4) 0.0320(5) -0.0015(5)
O1 0.078(2) 0.0647(19) 0.0847(19) -0.0003(16) -0.0140(16) 0.0173(18)
O2 0.137(3) 0.0351(14) 0.0768(18) -0.0148(14) 0.043(2) -0.0184(16)
O3 0.0760(18) 0.0377(13) 0.0425(12) 0.0002(10) 0.0187(12) 0.0040(12)
C1 0.059(2) 0.047(2) 0.0374(16) 0.0067(15) -0.0007(14) 0.0088(18)
C2 0.058(2) 0.0294(16) 0.0403(16) 0.0029(14) 0.0094(14) 0.0000(14)
C3 0.0442(18) 0.0329(16) 0.0401(15) -0.0046(14) 0.0122(13) -0.0058(14)
C4 0.052(2) 0.043(2) 0.083(3) -0.0166(19) -0.0026(19) -0.0110(17)
C5 0.040(2) 0.070(3) 0.085(3) -0.006(2) -0.002(2) -0.0065(19)
C6 0.043(2) 0.055(2) 0.063(2) 0.0144(19) 0.0095(17) 0.0059(17)
C7 0.056(2) 0.0340(16) 0.0466(17) 0.0055(14) 0.0079(16) 0.0010(17)
C8 0.048(2) 0.0309(15) 0.0319(14) 0.0004(12) 0.0072(13) -0.0042(14)
C9 0.063(2) 0.0304(17) 0.0457(17) -0.0046(15) 0.0029(16) -0.0056(18)
C10 0.060(3) 0.048(2) 0.0424(17) -0.0017(16) -0.0101(16) -0.0093(18)
C11 0.056(2) 0.0323(18) 0.0436(17) -0.0002(14) 0.0090(16) 0.0018(15)
C12 0.090(3) 0.066(3) 0.0411(17) 0.0023(18) 0.0217(19) 0.024(2)

_geom_special_details            
; 
 All esds (except the esd in the dihedral angle between two l.s. planes) 
 are estimated using the full covariance matrix.  The cell esds are taken 
 into account individually in the estimation of esds in distances, angles 
 and torsion angles; correlations between esds in cell parameters are only 
 used when they are defined by crystal symmetry.  An approximate (isotropic) 
 treatment of cell esds is used for estimating esds involving l.s. planes. 
;

loop_
_geom_bond_atom_site_label_1
_geom_bond_atom_site_label_2
_geom_bond_distance
_geom_bond_site_symmetry_2
_geom_bond_publ_flag
Br1 C6 1.892(4) . ?
Cl1 C2 1.791(3) . ?
O1 C1 1.210(5) . ?
O2 C11 1.178(4) . ?
O3 C11 1.324(4) . ?
O3 C12 1.459(4) . ?
C1 C10 1.445(5) . ?
C1 C2 1.545(5) . ?
C2 C3 1.512(5) . ?
C2 C11 1.524(5) . ?
C3 C4 1.372(5) . ?
C3 C8 1.401(5) . ?
C4 C5 1.374(6) . ?
C4 H4 0.9300 . ?
C5 C6 1.374(6) . ?
C5 H5 0.9300 . ?
C6 C7 1.366(5) . ?
C7 C8 1.383(4) . ?
C7 H7 0.9300 . ?
C8 C9 1.457(5) . ?
C9 C10 1.328(5) . ?
C9 H9 0.9300 . ?
C10 H10 0.9300 . ?
C12 H12A 0.9600 . ?
C12 H12B 0.9600 . ?
C12 H12C 0.9600 . ?

loop_
_geom_angle_atom_site_label_1
_geom_angle_atom_site_label_2
_geom_angle_atom_site_label_3
_geom_angle
_geom_angle_site_symmetry_1
_geom_angle_site_symmetry_3
_geom_angle_publ_flag
C11 O3 C12 117.0(3) . . ?
O1 C1 C10 123.4(4) . . ?
O1 C1 C2 118.9(3) . . ?
C10 C1 C2 117.8(3) . . ?
C3 C2 C11 109.8(3) . . ?
C3 C2 C1 116.4(3) . . ?
C11 C2 C1 106.6(3) . . ?
C3 C2 Cl1 109.3(2) . . ?
C11 C2 Cl1 108.9(2) . . ?
C1 C2 Cl1 105.6(2) . . ?
C4 C3 C8 119.1(3) . . ?
C4 C3 C2 121.2(3) . . ?
C8 C3 C2 119.7(3) . . ?
C3 C4 C5 121.1(3) . . ?
C3 C4 H4 119.5 . . ?
C5 C4 H4 119.5 . . ?
C6 C5 C4 119.4(4) . . ?
C6 C5 H5 120.3 . . ?
C4 C5 H5 120.3 . . ?
C7 C6 C5 120.9(4) . . ?
C7 C6 Br1 118.8(3) . . ?
C5 C6 Br1 120.3(3) . . ?
C6 C7 C8 120.0(3) . . ?
C6 C7 H7 120.0 . . ?
C8 C7 H7 120.0 . . ?
C7 C8 C3 119.5(3) . . ?
C7 C8 C9 120.4(3) . . ?
C3 C8 C9 120.1(3) . . ?
C10 C9 C8 123.6(3) . . ?
C10 C9 H9 118.2 . . ?
C8 C9 H9 118.2 . . ?
C9 C10 C1 122.0(4) . . ?
C9 C10 H10 119.0 . . ?
C1 C10 H10 119.0 . . ?
O2 C11 O3 124.2(3) . . ?
O2 C11 C2 127.3(3) . . ?
O3 C11 C2 108.4(3) . . ?
O3 C12 H12A 109.5 . . ?
O3 C12 H12B 109.5 . . ?
H12A C12 H12B 109.5 . . ?
O3 C12 H12C 109.5 . . ?
H12A C12 H12C 109.5 . . ?
H12B C12 H12C 109.5 . . ?

loop_
_geom_torsion_atom_site_label_1
_geom_torsion_atom_site_label_2
_geom_torsion_atom_site_label_3
_geom_torsion_atom_site_label_4
_geom_torsion
_geom_torsion_site_symmetry_1
_geom_torsion_site_symmetry_2
_geom_torsion_site_symmetry_3
_geom_torsion_site_symmetry_4
_geom_torsion_publ_flag
O1 C1 C2 C3 172.6(3) . . . . ?
C10 C1 C2 C3 -8.6(4) . . . . ?
O1 C1 C2 C11 49.8(4) . . . . ?
C10 C1 C2 C11 -131.4(3) . . . . ?
O1 C1 C2 Cl1 -65.9(4) . . . . ?
C10 C1 C2 Cl1 112.9(3) . . . . ?
C11 C2 C3 C4 -52.6(4) . . . . ?
C1 C2 C3 C4 -173.7(3) . . . . ?
Cl1 C2 C3 C4 66.8(4) . . . . ?
C11 C2 C3 C8 127.5(3) . . . . ?
C1 C2 C3 C8 6.3(4) . . . . ?
Cl1 C2 C3 C8 -113.1(3) . . . . ?
C8 C3 C4 C5 0.2(6) . . . . ?
C2 C3 C4 C5 -179.8(3) . . . . ?
C3 C4 C5 C6 -0.6(6) . . . . ?
C4 C5 C6 C7 1.6(6) . . . . ?
C4 C5 C6 Br1 -178.8(3) . . . . ?
C5 C6 C7 C8 -2.1(5) . . . . ?
Br1 C6 C7 C8 178.3(2) . . . . ?
C6 C7 C8 C3 1.6(4) . . . . ?
C6 C7 C8 C9 -178.0(3) . . . . ?
C4 C3 C8 C7 -0.6(5) . . . . ?
C2 C3 C8 C7 179.3(3) . . . . ?
C4 C3 C8 C9 179.0(3) . . . . ?
C2 C3 C8 C9 -1.1(4) . . . . ?
C7 C8 C9 C10 177.2(3) . . . . ?
C3 C8 C9 C10 -2.4(5) . . . . ?
C8 C9 C10 C1 -0.1(5) . . . . ?
O1 C1 C10 C9 -175.5(4) . . . . ?
C2 C1 C10 C9 5.7(5) . . . . ?
C12 O3 C11 O2 -0.3(6) . . . . ?
C12 O3 C11 C2 179.7(3) . . . . ?
C3 C2 C11 O2 110.7(5) . . . . ?
C1 C2 C11 O2 -122.5(5) . . . . ?
Cl1 C2 C11 O2 -9.0(5) . . . . ?
C3 C2 C11 O3 -69.4(4) . . . . ?
C1 C2 C11 O3 57.5(4) . . . . ?
Cl1 C2 C11 O3 171.0(2) . . . . ?

_diffrn_measured_fraction_theta_max 0.999
_diffrn_reflns_theta_full        26.00
_diffrn_measured_fraction_theta_full 0.999
_refine_diff_density_max         0.530
_refine_diff_density_min         -0.519
_refine_diff_density_rms         0.063
